# Supplementary material for: Response of soybean root exudates and related metabolic pathways to low phosphorus stress
Source: PLoS One. 2024 Dec 5;19(12):e0314256. doi: 10.1371/journal.pone.0314256 (PMC11620397; doi:10.1371/journal.pone.0314256)
Supplement: S1 Table — (XLSX) [file pone.0314256.s005.xlsx]

## Sheet: sheet1
id	compound name	FORMULA	EXACT_MASS	CLASS_EN
1	Baicalein	C15H10O5	270.053	flavonoids
2	Dihydrojasmonic Acid	C12H20O3	212.141	phytohormone
3	(+)-Abscisic acid	C15H20O4	264.136	phytohormone
4	Gibberellin A7	C19H22O5	330.147	phytohormone
5	Liquiritin	C21H22O9	418.126	flavonoids
6	Quercetin	C15H10O7	302.043	flavonoids
7	pyrocatechol	C6H6O2	110.037	flavonoids
8	(±)-Jasmonic acid	C12H18O3	210.126	phytohormone
9	N-((-)-jasmonoyl)-S-isoleucine	C18H29NO4	323.21	phytohormone
10	Gibberellin A1	C19H24O6	348.157	phytohormone
11	Salicylic acid	C7H6O3	138.032	Phenols;phytohormone
13	1-Aminocyclopropanecarboxylic acid	C4H7NO2	101.048	phytohormone
14	4-Aminobutyric acid	C4H9NO2	103.063	amino acids
15	Methyl jasmonate	C13H20O3	224.141	phytohormone
16	Galangin	C15H10O5	270.053	flavonoids
17	Genistein	C15H10O5	270.053	flavonoids
18	Chrysin	C15H10O4	254.058	flavonoids
19	Indole-3-carboxaldehyde	C9H7NO	145.053	phytohormone
21	Hyperoside	C21H20O12	464.096	flavonoids
22	Indole-3-acetic acid	C10H9NO2	175.063	phytohormone
23	Diosmetin	C16H12O6	300.063	flavonoids
24	Farrerol	C17H16O5	300.1	flavonoids
25	L-Epicatechin	C15H14O6	290.079	flavonoids
26	L-Tyrosine	C9H11NO3	181.074	amino acids
27	Acacetin	C16H12O5	284.068	flavonoids
28	Glycitein	C16H12O5	284.068	flavonoids
29	Biochanin A	C16H12O5	284.068	flavonoids
30	Genistin	21H20O10	432.106	flavonoids
32	Hesperetin	C16H14O6	302.079	flavonoids
33	1-Methy-L-histidine	C7H11N3O2	169.085	amino acids
34	3-Methy-L-histidine	C7H11N3O2	169.085	amino acids
35	3-Indolebutyric acid	C12H13NO2	203.095	phytohormone
36	N6-(delta 2-Isopentenyl)-adenine	C10H13N5	203.117	phytohormone
37	trans-Zeatin	C10H13N5O	219.112	phytohormone
38	cis-Zeatin	C10H13N5O	219.112	phytohormone
39	N6-isopentenyladenosine	C15H21N5O4	335.159	phytohormone
40	trans-Zeatin-riboside	C15H21N5O5	351.154	phytohormone
41	isoliquiritigenin	C15H12O4	256.074	flavonoids
42	Pinocembrin	C15H12O4	256.074	flavonoids
43	Tectochrysin	C16H12O4	268.074	flavonoids
44	Apigenin	C15H10O5	270.053	flavonoids
45	Naringenin	C15H12O5	272.068	flavonoids
46	Phloretin	C15H14O5	274.084	flavonoids
47	Genkwanin	C16H12O5	284.068	flavonoids
48	Luteolin	C15H10O6	286.048	flavonoids
49	Fisetin	C15H12O6	288.063	flavonoids
50	Isosakuranetin	C16H14O5	286.084	flavonoids
51	Eriodictyol	C15H12O6	288.063	flavonoids
52	Cianidanol	C15H14O6	290.079	flavonoids
53	Tectorigenin	C16H12O6	300.063	flavonoids
54	Taxifolin	C15H12O7	304.058	flavonoids
55	Myricetin	C15H10O8	318.038	flavonoids
56	Dihydromyricetin	C15H12O8	320.053	flavonoids
57	Glabridin	C20H20O4	324.136	flavonoids
58	sinensetin	C20H20O7	372.121	flavonoids
59	Daidzin	C21H20O9	416.111	flavonoids
60	Glycitin	C22H22O10	446.121	flavonoids
61	Astragalin	C21H20O11	448.101	flavonoids
62	Cynaroside	C21H20O11	448.101	flavonoids
63	Homoorientin	C21H20O11	448.101	flavonoids
64	Orientin	C21H20O11	448.101	flavonoids
65	Silibinin	C25H22O10	482.121	flavonoids
66	Amentoflavone	C30H18O10	538.09	flavonoids
67	Apiin	C26H28O14	564.148	flavonoids
68	Procyanidin B2	C30H26O12	578.142	flavonoids
69	Rhoifolin	C27H30O14	578.164	flavonoids
70	Procyanidin B1	C30H26O12	578.142	flavonoids
71	Vitexin rhamnoside	C27H30O14	578.164	flavonoids
72	Tiliroside	C30H26O13	594.137	flavonoids
73	Kaempferol-3-O-rutinoside	C27H30O15	594.159	flavonoids
74	Diosmin	C28H32O15	608.174	flavonoids
75	Rutin	C27H30O16	610.153	flavonoids
76	Icariin	C33H40O15	676.237	flavonoids
77	Troxeruti	C33H42O19	742.232	flavonoids
78	Puerarin	C21H20O9	416.111	flavonoids
79	Isorhamnetin	C16H12O7	316.058	flavonoids
80	beta-Alanine	C3H7NO2	89.0477	amino acids
81	L-Valine	C5H11NO2	117.079	Amino acid and derivatives;amino acids
82	L-Threonine	C4H9NO3	119.058	Amino acid and derivatives;amino acids
83	Proline;L-Proline	C5H9NO2	115.063	Amino acid and derivatives;amino acids
84	L-Serine	C3H7NO3	105.043	Amino acid and derivatives;amino acids
85	Methyl (indol-3-yl)acetate;Methyl 3-indolylacetate	C11H11NO2	189.079	Alkaloids;phytohormone
86	L-Arginine	C6H14N4O2	174.112	Amino acid and derivatives;amino acids
87	L-Asparagine	C4H8N2O3	132.053	Amino acid and derivatives;amino acids
89	L-Aspartic acid	C4H7NO4	133.038	Amino acid and derivatives;amino acids
90	6-(Furfurylamino)purine;Kinetin	C10H9N5O	215.081	Alkaloids;phytohormone
91	L-Citruline;L-Citrulline	C6H13N3O3	175.096	Amino acid and derivatives;amino acids
92	L-Glutamic acid	C5H9NO4	147.053	Amino acid and derivatives;amino acids
93	Glycine	C2H5NO2	75.032	Alkaloids;amino acids
94	L-Histidine	C6H9N3O2	155.069	Amino acid and derivatives;amino acids
95	trans-4-Hydroxy-L-proline;4-Hydroxyproline	C5H9NO3	131.058	Amino acid and derivatives;amino acids
96	L-Methionine	C5H11NO2S	149.051	Amino acid and derivatives;amino acids
97	DL-Alanine;L-Alanine	C3H7NO2	89.0477	Alkaloids;Amino acid and derivatives;amino acids
98	L-Lysine;L-Glutamine	C6H14N2O2;C5H10N2O3	146.106	Amino acid and derivatives;amino acids
99	L-Phenylalanine;D-(+)-Phenylalanine;DL-Phenylalanine	C9H11NO2	165.079	Amino acid and derivatives;Phenols;amino acids
100	3-Hydroxy-3-methylpentane-1,5-dioic acid	C6H10O5	162.053	Amino acid and derivatives
101	3-Hydroxycoumarin	C9H6O3	162.032	Coumarins
102	Umbelliferone	C9H6O3	162.032	Phenylpropanoids
103	Malic acid	C4H6O5	134.022	Hydroxy acids and derivatives
104	L(-)-Malic acid	C4H6O5	134.022	Fatty Acyls
105	Phlorizin	C21H24O10	436.137	Chalcones
106	9(S)-HPOT	C18H30O4	310.214	Fatty acyls
107	Estradiol-17beta 3-sulfate	C18H24O5S	352.134	Sterol lipids
108	3-Hydroxykynurenine	C10H12N2O4	224.08	Amino acid and derivatives
109	6-Phosphogluconic acid	C6H13O10P	276.025	Organooxygen compounds
110	Fumaric acid	C4H4O4	116.011	Organic acids and derivatives
111	5'-Deoxy-5-fluorouridine	C9H11FN2O5	246.065	5'-deoxyribonucleosides
112	N-Acetylaspartate	C6H9NO5	175.048	Amino acid and derivatives
113	1H-Indole-3-carboxylic acid;Indole-3-carboxylic	C9H7NO2	161.048	Alkaloids
114	N-methyl-L-glutamic Acid	C6H11NO4	161.069	Carboxylic acids and derivatives
115	L-Saccharopine	C11H20N2O6	276.132	Amino acid and derivatives
116	6-Shogaol	C17H24O3	276.173	Phenols
118	Lecanoric acid	C16H14O7	318.074	Phenols
120	Emodin	C15H10O5	270.053	Anthraquinones
122	L-2-Hydroxyglutaric acid	C5H8O5	148.037	Fatty Acyls
123	(E)-3-(4-Hydroxyphenyl)-2-propenal	C9H8O2	148.052	Cinnamaldehydes
124	Isocitrate	C6H8O7	192.027	Carboxylic acids and derivatives
125	D-(-)-Quinic acid	C7H12O6	192.063	Quinolines and derivatives
126	Sebacic acid	C10H18O4	202.121	Organic acids
127	Psychosine	C24H47NO7	461.335	Sphingolipids
128	6-Gingerol; 6-Gingerol;[6]-Gingerol;Gingerol	C17H26O4	294.183	Phenols
129	Flavonol	C15H10O3	238.063	Flavonoids
130	Picrotoxinin	C15H16O6	292.095	Sesquiterpenoids
131	N-Acetylarylamine	C8H9NO	135.068	Benzene and substituted derivatives
132	Purpurin	C14H8O5	256.037	Anthraquinones
133	3,4-Dimethoxycinnamic acid	C11H12O4	208.074	Phenylpropanoids
135	4-Hydroxyphenylacetic acid	C8H8O3	152.047	Phenols
136	Xylitol;D-Xylitol	C5H12O5	152.068	Alcohols and polyols
137	Oxypurinol	C5H4N4O2	152.033	Imidazopyrimidines
138	Adynerin	C30H44O7	516.309	Steroids
139	Ginkgolic acid C15:1	C22H34O3	346.251	Phenols
140	Perseitol	C7H16O7	212.09	Carbohydrates
141	Hematoxylin	C16H14O6	302.079	Flavonoids
142	Hippuric acid	C9H9NO3	179.058	Alkaloids
144	Azelaic Acid	C9H16O4	188.105	Organic acids
145	N-Alpha-acetyllysine	C8H16N2O3	188.116	Carboxylic acids and derivatives
146	Raffinose	C18H32O16	504.169	Organooxygen compounds
147	Loganic acid;Loganic acid	C16H24O10	376.137	Iridoids
148	Alpha-Tocotrienol	C29H44O2	424.334	Phenols
149	Cosmosiin;Apigenin 7-O-glucoside (Cosmosiin)	C21H20O10	432.106	Flavonoids
150	Sophoricoside	C21H20O10	432.106	Flavonoids
151	Salidroside	C14H20O7	300.121	Phenols
152	D-Sorbitol	C6H14O6	182.079	Alcohols and polyols
153	L-Iditol	C6H14O6	182.079	Organooxygen compounds
154	Hydroxyphenyllactic acid	C9H10O4	182.058	Phenylpropanoids
155	Carnosol	C20H26O4	330.183	Diterpenoids
156	Matairesinol;(-)-Matairesinol	C20H22O6	358.142	Lignans
157	Medicarpin	C16H14O4	270.089	Flavonoids
158	Coumestrol	C15H8O5	268.037	Flavonoids
159	Wedelolactone	C16H10O7	314.043	Coumarins
160	O-Phosphorylethanolamine	C2H8NO4P	141.019	Miscellaneous
161	myo-Inositol	C6H12O6	180.063	Organooxygen compounds
162	1,7-Dimethylxanthine	C7H8N4O2	180.065	Nucleotide and its derivates
163	Furan-3-carboxylic acid	C5H4O3	112.016	Phenols
164	Carnosic acid	C20H28O4	332.199	Diterpenoids
165	10-Shogaol	C21H32O3	332.235	Phenols
166	D-Glucose 6-phosphate;Glucose 6-phosphate	C6H13O9P	260.03	Carbohydrates
167	D-Fructose 6-phosphate	C6H13O9P	260.03	Carbohydrates
168	Galactose 1-phosphate	C6H13O9P	260.03	Organooxygen compounds
169	5-Methyltetrahydrofolic acid	C20H25N7O6	459.187	Pteridines and derivatives
170	Creatine	C4H9N3O2	131.069	Organic acids
171	Naproxen	C14H14O3	230.094	Naphthalenes
172	Dodecanedioic aicd;Dodecanedioic acid	C12H22O4	230.152	Fatty Acyls
173	Kawain;(R)-Kawain	C14H14O3	230.094	Phenols
174	Imidazole-4-acetate;Imidazoleacetic acid	C5H6N2O2	126.043	Indole derivatives;Azoles
176	Fructose 1,6-bisphosphate	C6H14O12P2	339.996	Organooxygen compounds
178	Psoralen	C11H6O3	186.032	Phenylpropanoids
179	Cynarin;1,5-Dicaffeoylquinic acid	C25H24O12	516.127	Organic acids
180	3,4-Dihydroxymandelic acid	C8H8O5	184.037	Phenols
181	Resveratrol	C14H12O3	228.079	Phenols
183	Amarogentin	C29H30O13	586.169	Iridoids
184	Creatinine	C4H7N3O	113.059	Organic acids
185	Allantoin	C4H6N4O3	158.044	Alkaloids
186	Cyclic AMP	C10H12N5O6P	329.053	Nucleotide and its derivates
188	Guanosine 5'-monophosphate	C10H14N5O8P	363.058	Nucleotide and its derivates
189	L-Glutamine	C5H10N2O3	146.069	Amino acid and derivatives
190	Linolenic acid	C18H30O2	278.225	Lipids
191	Dantron	C14H8O4	240.042	Anthraquinones
192	Alizarin	C14H8O4	240.042	Anthraquinones
193	Pyridoxal	C8H9NO3	167.058	Pyridines and derivatives
194	(+)-Delta-Tocopherol;delta-Tocopherol	C27H46O2	402.35	Phenols
195	4-Pyridoxic acid	C8H9NO4	183.053	Pyridine derivatives
196	Indolepyruvate	C11H9NO3	203.058	Indoles and derivatives
197	N-Acetylneuraminic acid;N-Acetylneuraminate	C11H19NO9	309.106	Miscellaneous
198	Rhein	C15H8O6	284.032	Anthraquinones
199	Azacitidine	C8H12N4O5	244.081	Organooxygen compounds
200	Behenic acid	C22H44O2	340.334	Lipids
201	Alpha-Lactose	C12H22O11	342.116	Organooxygen compounds
202	D-Maltose	C12H22O11	342.116	Carbohydrates
203	Geranylacetone	C23H38O	330.292	Prenol lipids
204	2-Naphthol	C10H8O	144.058	Naphthalenes
205	Succinic acid semialdehyde	C4H6O3	102.032	Fatty Acyls
206	2-Ketobutyric acid	C4H6O3	102.032	Keto acids and derivatives
207	Hydroquinone	C6H6O2	110.037	Phenols
208	Resorcinol	C6H6O2	110.037	Phenols
209	Yohimbine	C21H26N2O3	354.194	Alkaloids
211	Xanthohumol	C21H22O5	354.147	Flavanone
212	D-Ribose	C5H10O5	150.053	Carbohydrates
213	D-Arabinose	C5H10O5	150.053	Miscellaneous
214	Tartaric acid	C4H6O6	150.016	Miscellaneous
215	D-tartaric acid;D-Tartaric acid	C4H6O6	150.016	Organic acids and derivatives
216	Orotic acid	C5H4N2O4	156.017	Vitamins
217	Oxoadipic acid	C6H8O5	160.037	Organic acids
218	Malonic acid	C3H4O4	104.011	Carboxylic acids and derivatives
219	Hydroxypyruvic acid	C3H4O4	104.011	Hydroxy acids and derivatives
220	Glutaric acid	C5H8O4	132.042	Organic acids and derivatives
221	4-Hydroxybenzoic acid	C7H6O3	138.032	Phenols
222	2-(4-Hydroxyphenyl)ethanol	C8H10O2	138.068	Phenols
223	3-Hydroxyanthranilic acid	C7H7NO3	153.043	Organic acids
224	Dopamine	C8H11NO2	153.079	Phenols
225	2,3-Dihydroxybenzoic acid	C7H6O4	154.027	Phenols
226	Gentisic acid	C7H6O4	154.027	Phenols
227	Isoeugenol	C10H12O2	164.084	Phenols
228	Diphenylamine	C12H11N	169.089	Benzene and substituted derivatives
229	N-Acetylornithine	C7H14N2O3	174.1	Carboxylic acids and derivatives
230	Shikimic acid	C7H10O5	174.053	Organic acids and derivatives
231	N-Methyltryptamine	C11H14N2	174.116	Tryptamine derivatives
232	Pyrophosphate	H4O7P2	177.943	Non-metal oxoanionic compounds
233	Gluconolactone	C6H10O6	178.048	Carbohydrates
234	L-Gulonic-gamma-lactone	C6H10O6	178.048	Carbohydrates
235	ESCULETIN	C9H6O4	178.027	Coumarins
236	Succinic acid	C4H6O4	118.027	Organic acids
237	Methylmalonic acid	C4H6O4	118.027	Organic acids
238	Homogentisic acid	C8H8O4	168.042	Phenols
239	Orsellinic acid	C8H8O4	168.042	Phenols
240	2',4',6'-Trihydroxyacetophenone	C8H8O4	168.042	Phenols
243	Sedoheptulose	C7H14O7	210.074	Organooxygen compounds
244	Deoxycytidine	C9H13N3O4	227.091	Nucleotide and its derivates
245	2'-Deoxyinosine;Deoxyinosine	C10H12N4O4	252.086	Nucleotide and its derivates
246	2-Isopropylmalate	C7H12O5	176.068	Fatty Acyls
247	D-Glucurono-6,3-lactone	C6H8O6	176.032	Furofurans
248	Glucosamine 6-phosphate	C6H14NO8P	259.046	Organooxygen compounds
249	Deoxyguanosine	C10H13N5O4	267.097	Nucleotide and its derivates
250	17a-Ethynylestradiol	C20H24O2	296.178	Steroids and steroid derivatives
251	Catechin	C15H14O6	290.079	Flavonoids
253	N,N-Dimethylsphingosine	C20H41NO2	327.314	Organonitrogen compounds
254	Gluconic acid	C6H12O7	196.058	Carbohydrates
255	5-Thymidylic acid	C10H15N2O8P	322.057	Pyrimidine nucleotides
256	1-Methylxanthine	C6H6N4O2	166.049	Nucleotide and its derivates
257	6-Methylmercaptopurine	C6H6N4S	166.031	Nucleotide and its derivates
258	Uridine 5'-monophosphate	C9H13N2O9P	324.036	Nucleotide and its derivates
259	N-Acetyl-L-phenylalanine	C11H13NO3	207.09	Amino acid and derivatives
260	Prostaglandin E3	C20H30O5	350.209	Fatty Acyls
261	Isoscopoletin;Scopoletin	C10H8O4	192.042	Coumarins;Phenylpropanoids
262	Mannitol;Dulcitol	C6H14O6	182.079	Alcohols and polyols
263	D-glucoronic acid;D-Galacturonic acid	C6H10O7	194.043	Carbohydrates;Organic acids
264	Saccharate;D-Glucaric acid;Galactaric acid	C6H10O8	210.038	Organooxygen compounds
265	Warfarin	C19H16O4	308.105	Coumarins and derivatives
266	Trigonelline	C7H7NO2	137.048	Alkaloids
267	Anthranilic acid	C7H7NO2	137.048	Benzoic acid derivatives
268	p-Aminobenzoate	C7H7NO2	137.048	Benzoic acid derivatives
269	Tyramine	C8H11NO	137.084	Amino acid and derivatives
270	Betaine aldehyde	C5H11NO	101.084	Organonitrogen compounds
271	Dihydrotestosterone	C19H30O2	290.225	Steroids and steroid derivatives
272	Androsterone	C19H30O2	290.225	Steroids and steroid derivatives
273	Etiocholanolone	C19H30O2	290.225	Steroids and steroid derivatives
274	Trimethoprim	C14H18N4O3	290.138	Phenol ethers
275	Epitulipinolide	C17H22O4	290.152	Sesquiterpenoids
276	Gastrodin	C13H18O7	286.105	Phenols
277	2-O-Methylanigorufone	C20H14O2	286.099	Phenols
278	Kaempferol	C15H10O6	286.048	Flavonoids
280	Totarol	C20H30O	286.23	Diterpenoids
282	Brazilin	C16H14O5	286.084	Flavonoids
283	2',3,5,7-Tetrahydroxyflavone	C15H10O6	286.048	Flavonoids
284	Orobol (5,7,3',4'-tetrahydroxyisoflavone)	C15H10O6	286.048	Flavonoids
285	Scutellarein	C15H10O6	286.048	Flavonoids
288	2'-Hydroxygenistein	C15H10O6	286.048	Flavonoids
290	Sakuranetin	C16H14O5	286.084	Flavonoids
291	3-Methylxanthine	C6H6N4O2	166.049	Nucleotide and its derivates
292	7-Methylxanthine	C6H6N4O2	166.049	Nucleotide and its derivates
293	Acetovanillone	C9H10O3	166.063	Phenols
294	Cytosine	C4H5N3O	111.043	Nucleotide and its derivates
295	Pyrrole-2-carboxylic acid	C5H5NO2	111.032	Amino acid and derivatives
296	Indole	C8H7N	117.058	Alkaloids
297	Betaine	C5H11NO2	117.079	Alkaloids
298	DL-Norvaline	C5H11NO2	117.079	Amino acid and derivatives
299	Phenylacetonitrile	C8H7N	117.058	Benzene and substituted derivatives
300	5-Aminovaleric acid	C5H11NO2	117.079	Amino acid and derivatives
301	Aminomalonic acid	C3H5NO4	119.022	Organic acids
302	D-Proline	C5H9NO2	115.063	Carboxylic acids and derivatives
304	Maltol	C6H6O3	126.032	Flavonoids
305	Pyrogallol;1,2,3-Trihydroxybenzene	C6H6O3	126.032	Phenols
307	2-Hydroxyethanesulfonate	C2H6O4S	125.999	Organic acids
308	D-alpha-Aminobutyric acid	C4H9NO2	103.063	Carboxylic acids and derivatives
309	2-Aminoisobutyric acid	C4H9NO2	103.063	Amino acid and derivatives
310	3-Aminoisobutanoic acid	C4H9NO2	103.063	Amino acid and derivatives
311	O-Acetylethanolamine	C4H9NO2	103.063	Alkaloids
312	S-(5'-Adenosy)-L-homocysteine	C14H20N6O5S	384.122	Amino acid and derivatives
313	Artesunate	C19H28O8	384.178	Sesquiterpenoids
314	5-Hydroxyindole-3-acetic acid	C10H9NO3	191.058	Indoles and derivatives
315	Phendimetrazine	C12H17NO	191.131	Oxazinanes
316	Carbendazim	C9H9N3O2	191.069	Benzimidazoles
318	3,4-Dihydroxybenzaldehyde;Protocatechuic aldehyde; 3,4-Dihydroxybenzaldehyde	C7H6O3	138.032	Phenols
319	3-Ethyl-1,2-benzenediol	C8H10O2	138.068	Phenols
320	Styrene-cis-2,3-dihydrodiol	C8H10O2	138.068
321	Sesamol	C7H6O3	138.032	Phenols
322	2-Pentylfuran	C9H14O	138.104	Miscellaneous
323	1,2-Dimethoxybenzene	C8H10O2	138.068	Phenols
324	Ginkgolic acid C17:1	C24H38O3	374.282	Phenols
325	D-Serine	C3H7NO3	105.043	Alkaloids
326	Diethanolamine	C4H11NO2	105.079	Alkaloids
327	Queuine	C12H15N5O3	277.117	Pyrrolopyrimidines
329	Adenosine	C10H13N5O4	267.097	Nucleotide and its derivates
330	Xylometazoline	C16H24N2	244.194	Benzene and substituted derivatives
331	Osthol	C15H16O3	244.11	Phenylpropanoids
332	Linderalactone	C15H16O3	244.11	Sesquiterpenoids
333	threo-1-C-Syringylglycerol	C11H16O6	244.095	Phenylpropanoids
334	Uridine	C9H12N2O6	244.07	Nucleotide and its derivates
335	Panaxynol	C17H24O	244.183	Miscellaneous
336	Oxyresveratrol	C14H12O4	244.074	Phenols
337	Pseudouridine	C9H12N2O6	244.07	Nucleotide and its derivates
338	Eriobofuran	C14H12O4	244.074	Phenols
339	Rhombifoline	C15H20N2O	244.158	Alkaloids
340	Piceatannol	C14H12O4	244.074	Phenols
341	Batatasin III	C15H16O3	244.11	Phenols
342	2-Hydroxycinnamic acid	C9H8O3	164.047	Phenylpropanoids
343	4-Isopropylbenzoic acid	C10H12O2	164.084	Prenol lipids
344	Ethyl phenylacetate	C10H12O2	164.084	Phenols
345	Cinnamic acid	C9H8O2	148.052	Cinnamic acids and derivatives
346	4-Isopropylbenzaldehyde	C10H12O	148.089	Phenols
347	3-(2-Hydroxyphenyl)-2-propenal	C9H8O2	148.052	Phenylpropanoids
348	3,4-Dihydrocoumarin	C9H8O2	148.052	Coumarins
349	Xanthotoxin	C12H8O4	216.042	Phenylpropanoids
350	Isobergapten	C12H8O4	216.042	Coumarins
351	Bergapten	C12H8O4	216.042	Coumarins
352	Sphondin	C12H8O4	216.042	Coumarins
353	Guanine	C5H5N5O	151.049	Nucleotide and its derivates
354	5-oxoproline	C5H7NO3	129.043	Amino acid and derivatives
355	2-(Methylamino)benzoic acid	C8H9NO2	151.063	Benzene and substituted derivatives
356	Leukoaminochrome	C8H9NO2	151.063	Indoles and derivatives
357	Phosphoric acid	H3O4P	97.9769	Organic acids
358	Tryptamine	C10H12N2	160.1	Tryptamine derivatives
359	Anatabine	C10H12N2	160.1	Alkaloids
360	Pimelic acid	C7H12O4	160.074	Fatty Acyls
361	Tricholomic acid	C5H8N2O4	160.048	Carboxylic acids and derivatives
362	D-Alanyl-D-Alanine	C6H12N2O3	160.085	Amino acid and derivatives
363	Itaconic acid	C5H6O4	130.027	Fatty Acyls
364	Ethyl isovalerate	C7H14O2	130.099	Miscellaneous
365	3-Octyl alcohol	C8H18O	130.136	Miscellaneous
366	2-Phenylacetamide	C8H9NO	135.068	Benzene and substituted derivatives
367	Adenine	C5H5N5	135.054	Nucleotide and its derivates
368	Terpinolene	C10H16	136.125	Monoterpenoids
369	(Z)-Phenylacetaldehyde oxime	C8H9NO	135.068
370	6-hydroxynicotinic acid	C6H5NO3	139.027	Nicotinic acid derivatives
371	3-Hydroxypicolinic acid	C6H5NO3	139.027	Pyridines and derivatives
373	Delta-Nonalactone	C9H16O2	156.115	Miscellaneous
374	N-Acetyl-L-glutamate 5-semialdehyde	C7H11NO4	173.069	Carboxylic acids and derivatives
375	N-Acetyl-l-leucine	C8H15NO3	173.105	Amino acid and derivatives
376	(2S,5S)-trans-Carboxymethylproline	C7H11NO4	173.069
377	1,2,5,6-Tetrahydro-4H-pyrrolo[3,2,1-ij]quinolin-4-one	C11H11NO	173.084	Quinolines and derivatives
378	Xanthotoxol	C11H6O4	202.027	Phenylpropanoids
379	Bergaptol	C11H6O4	202.027	Coumarins
380	L-Gulose	C6H12O6	180.063	Carbohydrates
381	4-Sulfobenzoate	C7H6O5S	201.994
382	Vasicinone	C11H10N2O2	202.074	Alkaloids
383	Demethoxyencecalin	C13H14O2	202.099	Phenols
384	Alpha-caryophyllene	C15H24	204.188	Sesquiterpenoids
385	Levamisole	C11H12N2S	204.072	Imidazothiazoles
386	trans-Caryophyllene	C15H24	204.188	Sesquiterpenoids
387	Vasicinol	C11H12N2O2	204.09	Alkaloids
388	N-Methylcytisine	C12H16N2O	204.126	Alkaloids
389	CYS-GLY;Cysteinylglycine	C5H10N2O3S	178.041	Amino acid and derivatives
390	Coniferylaldehyde	C10H10O3	178.063	Phenylpropanoids
391	Methyleugenol	C11H14O2	178.099	Phenylpropanoids
392	Mellein	C10H10O3	178.063	Coumarins
393	8-Amino-7-oxononanoic acid	C9H17NO3	187.121	Alkaloids
394	2-Keto-6-acetamidocaproate	C8H13NO4	187.084	Keto acids and derivatives
395	Deethylatrazine	C6H10ClN5	187.062	Triazines
397	Kynurenic acid	C10H7NO3	189.043	Alkaloids
398	3-Dehydroquinate	C7H10O6	190.048	Alcohols and polyols
399	7-Ethoxycoumarin	C11H10O3	190.063	Coumarins
400	Cytisine	C11H14N2O	190.111	Alkaloids
401	Ligustilide	C12H14O2	190.099	Miscellaneous
402	Altechromone A	C11H10O3	190.063	Phenols
403	Bornyl acetate	C12H20O2	196.146	Monoterpenoids
404	Jasmonic acid	C12H18O3	210.126	Fatty Acyls
405	3-(3,4-Dihydroxy-5-methoxy)-2-propenoic acid	C10H10O5	210.053	Cinnamic acids and derivatives
406	Lactaroviolin	C15H14O	210.104	Prenol lipids
408	Dihydropinosylvin	C14H14O2	214.099	Phenols
410	Isofraxidin	C11H10O5	222.053	Phenylpropanoids
411	2-Benzal-4-hydroxyacetophenone	C15H12O2	224.084	Flavonoids
412	2,3-Dihydro-2-phenyl-4H-benzopyran-4-one	C15H12O2	224.084	Flavonoids
413	Pogostone	C12H16O4	224.105	Miscellaneous
414	3,4,5-Trimethoxycinnamyl alcohol	C12H16O4	224.105	Phenylpropanoids
415	N'-Formylkynurenine	C11H12N2O4	236.08	Amino acid and derivatives
416	2-Deoxyribose 5'-phosphate	C5H11O7P	214.024	Carbohydrates
417	11-Hydroxycanthin-6-one	C14H8N2O2	236.059	Alkaloids
418	2-Hydroxy-3-carboxybenzalpyruvate	C11H8O6	236.032
419	Thymidine	C10H14N2O5	242.09	Nucleotide and its derivates
420	Pentadecanoic acid	C15H30O2	242.225	Fatty Acyls
421	4',7-Isoflavandiol	C15H14O3	242.094	Flavonoids
423	Lusianthridin	C15H14O3	242.094	Miscellaneous
424	Cytidine	C9H13N3O5	243.086	Nucleotide and its derivates
425	Agomelatine	C15H17NO2	243.126	Miscellaneous
426	Muramic acid	C9H17NO7	251.101	Organooxygen compounds
427	Deoxyadenosine	C10H13N5O3	251.102	Nucleotide and its derivates
428	5'-Deoxyadenosine	C10H13N5O3	251.102	Nucleotide and its derivates
429	Cordycepin	C10H13N5O3	251.102	Nucleotide and its derivates
430	Alloimperatorin	C16H14O4	270.089	Coumarins
431	Imperatorin	C16H14O4	270.089	Phenylpropanoids
432	Pelargonidin	C15H10O5	270.053	Flavonoids
433	2'-Hydroxydaidzein	C15H10O5	270.053	Flavonoids
434	Sulfuretin	C15H10O5	270.053	Flavonoids
435	Aloeemodin	C15H10O5	270.053	Anthraquinones
436	Lucidin	C15H10O5	270.053	Anthraquinones
437	3',4',7-Trihydroxyisoflavone	C15H10O5	270.053	Flavonoids
438	6,7,4'-Trihydroxyisoflavone	C15H10O5	270.053	Flavonoids
440	Norwogonin	C15H10O5	270.053	Flavonoids
441	Naringenin chalcone	C15H12O5	272.068	Flavonoids
442	Vestitol	C16H16O4	272.105	Flavonoids
443	Butein	C15H12O5	272.068	Chalcones
444	Glycinol	C15H12O5	272.068	Flavonoids
445	2',6'-Dihydroxy 4'-methoxydihydrochalcone	C16H16O4	272.105	Chalcones
446	16-Hydroxy hexadecanoic acid	C16H32O3	272.235	Lipids
447	Pinobanksin	C15H12O5	272.068	Flavonoids
448	Dehydronuciferine	C19H19NO2	293.142	Alkaloids
450	Cinchonine	C19H22N2O	294.173	Alkaloids
451	9-OxoODE	C18H30O3	294.219	Fatty Acyls
452	Tombozine	C19H22N2O	294.173	Alkaloids
453	(10E,12Z)-(9S)-9-Hydroperoxyoctadeca-10,12-dienoic acid	C18H32O4	312.23	Fatty Acyls
454	13-HPODE;13-L-Hydroperoxylinoleic acid	C18H32O4	312.23	Lipids
455	Colneleate	C18H30O3	294.219	Fatty Acyls
456	(-)-Cinchonidine	C19H22N2O	294.173	Alkaloids
457	5'-S-Methyl-5'-thioadenosine	C11H15N5O3S	297.09	Nucleotide and its derivates
458	Uracil	C4H4N2O2	112.027	Nucleotide and its derivates
459	Sphingosine	C18H37NO2	299.282	Organonitrogen compounds
460	Palmitoylethanolamide	C18H37NO2	299.282	Carboximidic acids and derivatives
461	N-Acetyl-D-glucosamine 6-phosphate	C8H16NO9P	301.056	Organooxygen compounds
462	Oxymorphone	C17H19NO4	301.131	Phenanthrenes and derivatives
463	Morin	C15H10O7	302.043	Flavonoids
464	Delphinidin	C15H10O7	302.043	Flavonoids
465	Robinetin	C15H10O7	302.043	Flavonoids
466	6-Hydroxykaempferol	C15H10O7	302.043	Flavonoids
467	Scopolamine	C17H21NO4	303.147	Alkaloids
468	Lupeol	C30H50O	426.386	Triterpenoids
469	Taraxasterol	C30H50O	426.386	Triterpenoids
470	Simiarenol	C30H50O	426.386	Triterpenoids
471	Shionone	C30H50O	426.386	Triterpenoids
472	Germanicol	C30H50O	426.386	Triterpenoids
473	6-Hydroxystigmasta-4,22-dien-3-one	C29H46O2	426.35	Steroids
474	Cycloeucalenol	C30H50O	426.386	Triterpenoids
475	Adenosine 5'-monophosphate	C10H14N5O7P	347.063	Nucleotide and its derivates
476	Evoxine	C18H21NO6	347.137	Alkaloids
477	Mahanine	C23H25NO2	347.189	Alkaloids
478	Benzyl acetate	C9H10O2	150.068	Phenols
479	2-Methoxy-4-vinylphenol	C9H10O2	150.068	Phenols
480	(-)-Carvone	C10H14O	150.104	Monoterpenoids
481	(R)-Menthofuran	C10H14O	150.104	Prenol lipids
482	Hydrocinnamic acid	C9H10O2	150.068	Phenylpropanoids
483	Piperitenone	C10H14O	150.104	Prenol lipids
484	2-Carboxybenzaldehyde	C8H6O3	150.032	Phenols
485	p-Coumaryl alcohol	C9H10O2	150.068	Phenylpropanoids
486	Octadecanamide	C18H37NO	283.288	Fatty Acyls
487	20-HETE	C20H32O3	320.235	Fatty Acyls
489	11(R)-HETE	C20H32O3	320.235	Fatty Acyls
490	Kirenol	C20H34O4	338.246	Diterpenoids
491	Phenol	C6H6O	94.0419	Phenols
493	Uncinatone	C20H22O4	326.152	Diterpenoids
494	(-)-Bilobalide	C15H18O8	326.1	Sesquiterpenoids
495	Moracin O	C19H18O5	326.115	Phenols
496	4',5,7-Trimethoxyflavone	C18H16O6	328.095	Flavonoids
497	Anisatin	C15H20O8	328.116	Sesquiterpenoids
498	Guaiacin	C20H24O4	328.167	Lignans
499	Anwulignan	C20H24O4	328.167	Lignans
500	Adenosine 2',3'-cyclic phosphate	C10H12N5O6P	329.053	Purine nucleotides
501	Dopamine glucuronide	C14H19NO8	329.111	Organooxygen compounds
502	Cinnamoylcocaine	C19H23NO4	329.163	Alkaloids
503	Malvidin	C17H14O7	330.074	Flavonoids
504	Tricin	C17H14O7	330.074	Flavonoids
505	Aurantio-obtusin	C17H14O7	330.074	Anthraquinones
506	Picrocrocin	C16H26O7	330.168	Monoterpenoids
507	Acetylshikonin	C18H18O6	330.11	Quinones
508	Strychnine	C21H22N2O2	334.168	Alkaloids
509	beta-Nicotinamide mononucleotide	C11H15N2O8P	334.057	Nucleotide and its derivates
510	Cedeodarin	C16H14O8	334.069	Flavonoids
511	ent-16beta,17-dihydroxy-9(11)-kauren-19-oic acid	C20H30O4	334.214	Diterpenoids
512	Berberine hydrochloride	C20H17NO4	335.116	Alkaloids
513	Senecionine	C18H25NO5	335.173	Alkaloids
514	Triangularine	C18H25NO5	335.173	Alkaloids
515	5(S)-HPETE	C20H32O4	336.23	Fatty Acyls
516	9,10-DHOME	C18H34O4	314.246	Fatty Acyls
517	8(R)-HPETE	C20H32O4	336.23
518	Psoralidin	C20H16O5	336.1	Coumarins
519	5-O-Caffeoylshikimic acid	C16H16O8	336.085	Phenylpropanoids
520	Tabersonine	C21H24N2O2	336.184	Alkaloids
521	Catharanthine	C21H24N2O2	336.184	Alkaloids
522	ent-16beta,17-Dihydroxy-19-kauranoic acid	C20H32O4	336.23	Diterpenoids
523	Nb-Feruloyltryptamine	C20H20N2O3	336.147	Alkaloids
524	Platyphylline	C18H27NO5	337.189	Alkaloids
525	Nemorensine	C18H27NO5	337.189	Alkaloids
526	Columbamine	C20H19NO4	337.131	Alkaloids
527	Sarracine	C18H27NO5	337.189	Alkaloids
528	3alpha,6beta-Ditigloyloxytropan-7beta-ol	C18H27NO5	337.189	Alkaloids
529	AICAR	C9H15N4O8P	338.063	Imidazole ribonucleosides and ribonucleotides
530	Wighteone	C20H18O5	338.115	Flavonoids
531	8-Geranyloxypsoralen	C21H22O4	338.152	Coumarins
532	Demethoxycurcumin	C20H18O5	338.115	Phenols
533	Coronaridine	C21H26N2O2	338.199	Alkaloids
534	Bergamotine	C21H22O4	338.152	Coumarins
536	Hypoxanthine	C5H4N4O	136.039	Nucleotide and its derivates
537	Methyl benzoate	C8H8O2	136.052	Phenols
538	Myrcene	C10H16	136.125	Monoterpenoids
539	3-Methylsalicylaldehyde	C8H8O2	136.052
540	N,N-Dimethyl-1,4-phenylenediamine	C8H12N2	136.1
541	Chrysophanol;Chrysophanic acid; Chrysophanol	C15H10O4	254.058	Anthraquinones
542	S-(Phenylacetothiohydroximoyl)-L-cysteine	C11H14N2O3S	254.073
543	7,8-Dihydroxyflavone	C15H10O4	254.058	Flavonoids
544	4',7-Dihydroxyflavone	C15H10O4	254.058	Flavonoids
545	Erucic acid	C22H42O2	338.318	Fatty Acyls
547	Sterebin E	C20H34O4	338.246	Diterpenoids
548	8,9-DiHETrE	C20H34O4	338.246	Fatty Acyls
549	4',5,6,7-Tetramethoxyflavone;5,6,7-trimethoxy-2-(4-methoxyphenyl)chromen-4-one	C19H18O6	342.11	Flavonoids
550	Guggulsterone E&Z	C22H30O3	342.219	Steroids
551	1-O-Caffeoylglucose	C15H18O9	342.095	Carbohydrates
552	Guanosine 3',5'-cyclic monophosphate	C10H12N5O7P	345.047	Nucleotide and its derivates
553	Camptothecin	C20H16N2O4	348.111	Alkaloids
554	Serpentine	C21H20N2O3	348.147	Alkaloids
555	Chlorogenic acid	C16H18O9	354.095	Phenylpropanoids
556	1-Caffeoylquinic acid	C16H18O9	354.095	Phenylpropanoids
558	Licoisoflavone A	C20H18O6	354.11	Flavonoids
559	Notopterol	C21H22O5	354.147	Coumarins
560	Sesamin	C20H18O6	354.11	Lignans
561	(-)-Hinokinin	C20H18O6	354.11	Lignans
562	Scopolin	C16H18O9	354.095	Phenylpropanoids
563	Futoquinol	C21H22O5	354.147	Lignans
564	Corynanthine	C21H26N2O3	354.194	Alkaloids
565	Rosmarinic acid	C18H16O8	360.085	Phenylpropanoids
566	7-O-Methylrosmanol	C21H28O5	360.194	Diterpenoids
567	S-Lactoylglutathione	C13H21N3O8S	379.105	Carboxylic acids and derivatives
568	Fucosterol	C29H48O	412.371	Steroids
569	Sitostenone	C29H48O	412.371	Steroids and steroid derivatives
570	4-Hydroxybenzaldehyde	C7H6O2	122.037	Phenols
571	Nicotinamide	C6H6N2O	122.048	Alkaloids
572	2,4-Dimethylphenol	C8H10O	122.073	Phenols
573	13(S)-HPOT	C18H30O4	310.214	Fatty acyls
574	Tabernanthine	C20H26N2O	310.205	Alkaloids
575	6-Deoxyjacareubin	C18H14O5	310.084	Xanthones
576	Astrocasine	C20H26N2O	310.205	Alkaloids
577	Moracin C	C19H18O4	310.121	Phenols
578	Sterebin A	C18H30O4	310.214	Diterpenoids
579	9,10-Dihydroxystearate	C18H36O4	316.261
580	Epigallate catechin gallate (EGCG)	C22H18O11	458.085	Flavonoids
581	2-Hydroxybutanoic acid	C4H8O3	104.047	Organic acids
582	4-Hydroxybutanoic acid	C4H8O3	104.047	Fatty Acyls
583	Phenethyl alcohol;2-Phenylethanol	C8H10O	122.073	Phenols
584	12,13-DHOME	C18H34O4	314.246	Fatty Acyls
585	Maltotriose	C18H32O16	504.169	Organooxygen compounds
586	1-Kestose	C18H32O16	504.169	Organooxygen compounds
587	Physalin A	C28H30O10	526.184	Steroids and steroid derivatives
588	Physalin G	C28H30O10	526.184	Steroids and steroid derivatives
589	Adenosine diphosphate ribose	C15H23N5O14P2	559.072	Purine nucleotides
590	cis-Aconitic acid	C6H6O6	174.016	Organic acids and derivatives
591	2-Isopropyl-3-oxosuccinate	C7H10O5	174.053	Keto acids and derivatives
592	Juglone	C10H6O3	174.032	Quinones
593	L-Theanine	C7H14N2O3	174.1	Amino acid and derivatives
594	Gramine	C11H14N2	174.116	Alkaloids
595	6(1H)-Azulenone, 2,3-dihydro-1,4-dimethyl	C12H14O	174.104	Miscellaneous
596	Trioxsalen	C14H12O3	228.079	Coumarins
598	Euxanthone	C13H8O4	228.042	Xanthones
599	Canthaxanthin	C40H52O2	564.397	Prenol lipids
600	Cascaroside A	C27H32O14	580.179	Anthraquinones
601	Glucoliquiritin	C27H32O14	580.179	Flavonoids
602	Acanthoside B	C28H36O13	580.216	Lignans
603	Karanjin	C18H12O4	292.074	Flavonoids
604	Androstanediol	C19H32O2	292.24	Steroids and steroid derivatives
605	12-OPDA	C18H28O3	292.204
606	Prostaglandin I2	C20H32O5	352.225	Fatty Acyls
607	Moschamine	C20H20N2O4	352.142	Alkaloids
608	Lansiumarin A	C21H20O5	352.131	Coumarins
609	(13E)-11a-Hydroxy-9,15-dioxoprost-13-enoic acid	C20H32O5	352.225	Fatty Acyls
610	4-O-alpha-D-Galactopyranuronosyl-D-galacturonic acid	C12H18O13	370.075	Organooxygen compounds
611	Ajmalicine	C21H24N2O3	352.179	Alkaloids
612	Palmatine	C21H22NO4	352.155	Alkaloids
613	Daphnoretin	C19H12O7	352.058	Coumarins
614	Savinin	C20H16O6	352.095	Lignans
615	Perakine	C21H22N2O3	350.163	Alkaloids
616	20-COOH-Leukotriene B4	C20H30O6	366.204	Fatty Acyls
619	Trachelogenin	C21H24O7	388.152	Lignans
621	5-Hydroxytryptophan	C11H12N2O3	220.085	Alkaloids
622	Precocene II	C13H16O3	220.11	Phenols
623	Caryophyllene oxide	C15H24O	220.183	Sesquiterpenoids
624	L-Nicotine	C10H14N2	162.116	Alkaloids
625	Anabasine	C10H14N2	162.116	Alkaloids
626	Safrole	C10H10O2	162.068	Benzodioxoles
627	Methyl cinnamate	C10H10O2	162.068	Phenylpropanoids
628	Allicin	C6H10OS2	162.017	Miscellaneous
629	4-Methoxycinnamaldehyde	C10H10O2	162.068	Phenylpropanoids
630	1-Octacosanol	C28H58O	410.449	Miscellaneous
631	N-Acetyl-5-hydroxytryptamine	C12H14N2O2	218.106	Tryptamine derivatives
632	alpha-Cyperone	C15H22O	218.167	Sesquiterpenoids
633	Abrine	C12H14N2O2	218.106	Alkaloids
634	Baldrinal	C12H10O4	218.058	Miscellaneous
635	alpha-Sinensal	C15H22O	218.167	Prenol lipids
637	Hesperidin	C28H34O15	610.19	Flavonoids
638	Neohesperidin	C28H34O15	610.19	Flavonoids
639	Quercetin 3-O-neohesperidoside	C27H30O16	610.153	Flavonoids
640	Nicotinic acid adenine dinucleotide	C21H26N6O15P2	664.093	Nucleotide and its derivates
642	Sucrose	C12H22O11	342.116	Carbohydrates
643	Turanose	C12H22O11	342.116	Fatty Acyls
644	Lactulose	C12H22O11	342.116	Organooxygen compounds
646	(S)-10-Hydroxycamptothecin	C20H16N2O5	364.106	Alkaloids
647	Dephospho-CoA	C21H35N7O13P2S	687.149	Purine nucleotides
648	Prephenate	C10H10O6	226.048	Keto acids and derivatives
649	Genipin	C11H14O5	226.084	Iridoids
650	3-Nitro-L-tyrosine	C9H10N2O5	226.059	Miscellaneous
651	Myristoleic acid	C14H26O2	226.193	Lipids
652	Glycerophosphocholine	C8H20NO6P	257.103	Cholines
653	Acetamide	C2H5NO	59.0371	Alkaloids
654	Glucose 1-phosphate	C6H13O9P	260.03	Organooxygen compounds
655	Mannose 6-phosphate	C6H13O9P	260.03	Organooxygen compounds
656	vitamin K2	C41H56O2	580.428	Vitamins
657	Dyclonine	C18H27NO2	289.204	Organooxygen compounds
658	Mesembrine	C17H23NO3	289.168	Alkaloids
659	Knightinol	C17H23NO3	289.168	Alkaloids
660	Pseudolycorine	C16H19NO4	289.131	Alkaloids
661	Bromocriptine	C32H40BrN5O5	653.221	Ergoline and derivatives
662	Progesterone	C21H30O2	314.225	Steroids
663	3-O-Acetylpinobanksin	C17H14O6	314.079	Flavonoids
666	Syringol	C8H10O3	154.063	Phenols
667	1,4-Cineole	C10H18O	154.136	Monoterpenoids
668	Trifolirhizin	C22H22O10	446.121	Flavonoids
669	Gefitinib	C22H24ClFN4O3	446.152	Alkaloids
670	Baicalin	C21H18O11	446.085	Flavonoids
671	(S)-(-)-Perillyl alcohol	C10H16O	152.12	Monoterpenoids
672	p-Cymene	C10H14	134.11	Monoterpenoids
673	Mandelic acid	C8H8O3	152.047	Phenols
674	Cinnamyl alcohol	C9H10O	134.073	Phenylpropanoids
675	Didrovaltrate	C22H32O8	424.21	Iridoids
676	N,N'-diacetylchitobiose	C16H28N2O11	424.169	Organooxygen compounds
677	Eprosartan	C23H24N2O4S	424.146	Benzene and substituted derivatives
678	Licoricidin	C26H32O5	424.225	Flavonoids
679	Beta-mangostin	C25H28O6	424.189	Xanthones
680	Harpagoside	C24H30O11	494.179	Iridoids
681	(+)-Glaucarubinone	C25H34O10	494.215	Diterpenoids
682	Alpha-Santonin	C15H18O3	246.126	Sesquiterpenoids
683	Acetyl tryptophan	C13H14N2O3	246.1	Amino acid and derivatives
684	Hypaphorine	C14H18N2O2	246.137	Alkaloids
685	Ellipticine	C17H14N2	246.116	Alkaloids
686	Decursinol	C14H14O4	246.089	Coumarins
688	Columbianetin	C14H14O4	246.089	Coumarins
690	Deoxyelephantopin	C19H20O6	344.126	Sesquiterpenoids
691	3-Galloylquinic acid	C14H16O10	344.074	Phenols
692	Diosbulbin D	C19H20O6	344.126	Diterpenoids
693	Diosbulbin B	C19H20O6	344.126	Diterpenoids
694	Chamazulene	C14H16	184.125	lipids
695	cis-3-(Carboxy-ethyl)-3,5-cyclo-hexadiene-1,2-diol	C9H12O4	184.074
696	1-Indanone;Indanone	C9H8O	132.058	Indanes
697	(S)-2-Acetolactate	C5H8O4	132.042	Keto acids and derivatives
698	D-Xylulose	C5H10O5	150.053	Carbohydrates
699	Cinnamaldehyde	C9H8O	132.058	Phenylpropanoids
700	Ginkgolide A	C20H24O9	408.142	Diterpenoids
701	Abyssinone V	C25H28O5	408.194	Flavonoids
702	6,8-Diprenylnaringenin	C25H28O5	408.194	Flavonoids
703	Nodakenin	C20H24O9	408.142	Coumarins
704	Torachrysone 8-O-glucoside	C20H24O9	408.142	Miscellaneous
705	9-Hydroxycalabaxanthone	C24H24O6	408.157	Xanthones
706	Ginkgolide C	C20H24O11	440.132	Diterpenoids
707	dUMP	C9H13N2O8P	308.041	Pyrimidine nucleotides
708	Norbixin	C24H28O4	380.199	Prenol lipids
709	Vomicine	C22H24N2O4	380.174	Alkaloids
710	Diphyllin	C21H16O7	380.09	Lignans
711	Capsanthin	C40H56O3	584.423	Terpene
712	Lutein	C40H56O2	568.428	Prenol lipids
713	Vitamin A2 aldehyde	C20H26O	282.198	Prenol lipids
714	Chrysin dimethylether	C17H14O4	282.089	Flavonoids
715	Pseudobaptigenin	C16H10O5	282.053	Isoflavonoids
716	Artemisinin	C15H22O5	282.147	Sesquiterpenoids
717	Miltirone	C19H22O2	282.162	Diterpenoids
718	Octyl Gallate	C15H22O5	282.147	Phenols
719	4-Guanidinobutyric acid	C5H11N3O2	145.085	Organic acids
720	Allysine(6-Oxo DL-Norleucine)	C6H11NO3	145.074	Amino acid and derivatives
721	Nalidixic Acid	C12H12N2O3	232.085	Diazanaphthalenes
722	Alantolactone	C15H20O2	232.146	Sesquiterpenoids
723	Isoalantolactone	C15H20O2	232.146	Sesquiterpenoids
724	Encecalin	C14H16O3	232.11	Phenols
725	Costunolide	C15H20O2	232.146	Sesquiterpenoids
726	Altholactone	C13H12O4	232.074	Phenols
727	Aloperine	C15H24N2	232.194	Alkaloids
729	Dihydrokavain	C14H16O3	232.11	Phenols
730	(2S,3R,4E)-2-Amino-4-heptadecene-1,3-diol	C17H35NO2	285.267	Alkaloids
731	Cucurbitacin A	C32H46O9	574.314	Triterpenoids
732	Schisantherin B	C28H34O9	514.22	Lignans
733	Bufalin	C24H34O4	386.246	Steroids and steroid derivatives
734	Cryptomeridiol 11-rhamnoside	C21H38O6	386.267	Sesquiterpenoids
735	Solasodine	C27H43NO2	413.329	Alkaloids
736	Calycanthine	C22H26N4	346.216	Alkaloids
737	Microhelenin C	C20H26O5	346.178	Sesquiterpenoids
738	Isorosmanol	C20H26O5	346.178	Diterpenoids
739	Koaburaside monomethyl ether	C15H22O9	346.126	Phenols
740	Allopregnanolone	C21H34O2	318.256	Steroids and steroid derivatives
742	Stachyose	C24H42O21	666.222	Organooxygen compounds
743	Nandrolone	C18H26O2	274.193	Steroids and steroid derivatives
745	Alpha-Obscurine	C17H26N2O	274.205	Alkaloids
746	Bellidifolin	C14H10O6	274.048	Xanthones
747	1,3,6-Trihydroxy-5-methoxyxanthone	C14H10O6	274.048	Xanthones
748	Levodopa	C9H11NO4	197.069	Amino acid and derivatives
749	N-Acetyl-L-histidine	C8H11N3O3	197.08	Carboxylic acids and derivatives
750	N,N-Dihydroxy-L-phenylalanine	C9H11NO4	197.069
752	Lupenone	C30H48O	424.371	Triterpenoids
753	Betulin	C30H50O2	442.381	Triterpenoids
754	Cyclomusalenone	C30H48O	424.371	Triterpenoids
755	Taraxasterone	C30H48O	424.371	Triterpenoids
756	N-formylmethionine	C6H11NO3S	177.046	Amino acid and derivatives
757	Sulforaphane	C6H11NOS2	177.028	Miscellaneous
758	Alliin	C6H11NO3S	177.046	Miscellaneous
759	p-Cresol	C7H8O	108.058	Phenols
760	(-)-Salsoline	C11H15NO2	193.11	Tetrahydroisoquinolines
761	Gentioflavin	C10H11NO3	193.074	Alkaloids
762	Phytic acid	C6H18O24P6	659.861	Miscellaneous
763	DG(16:0/16:0/0:0)	C35H68O5	568.507	Glycerolipids
764	3alpha,12alpha-Dihydroxy-5beta-chol-6-enoate	C24H38O4	390.277
765	Mirtazapine	C17H19N3	265.158	Piperazinoazepines
766	Streptozotocin	C8H15N3O7	265.091	Organooxygen compounds
767	(-)-Anonaine	C17H15NO2	265.11	Alkaloids
769	Ferulic acid; Trans-Ferulic acid;trans-Ferulic acid	C10H10O4	194.058	Phenylpropanoids
770	L-Quebrachitol	C7H14O6	194.079	Miscellaneous
771	5-Hydroxyconiferaldehyde	C10H10O4	194.058
772	D-Pinitol	C7H14O6	194.079	Miscellaneous
773	3-Hydroxy-4-methoxycinnamic acid;Isoferulic acid	C10H10O4	194.058	Phenylpropanoids
774	Methyl caffeate acid	C10H10O4	194.058	Phenylpropanoids
775	Kakuol	C10H10O4	194.058	Phenols
776	Neocnidilide	C12H18O2	194.131	Lactones
777	Zingerone	C11H14O3	194.094	Phenols
778	Butyl 4-Hydroxybenzoate	C11H14O3	194.094	Lignans
779	Pimaricin	C33H47NO13	665.305	Miscellaneous
781	Galantamine	C17H21NO3	287.152	Alkaloids
782	Lycorine	C16H17NO4	287.116	Alkaloids
784	(-)-Epicatechin gallate	C22H18O10	442.09	Flavonoids
785	(-)-Catechin gallate(CG)	C22H18O10	442.09	Flavonoids
786	Osajin	C25H24O5	404.162	Flavonoids
787	Pinostilbenoside	C21H24O8	404.147	Phenols
788	Pectolinarin	C29H34O15	622.19	Flavonoids
791	Mangiferin	C19H18O11	422.085	Xanthones
792	Lamiide	C17H26O12	422.142	Iridoids
793	Niloticin	C30H48O3	456.36	Triterpenoids
794	Lucidadiol	C30H48O3	456.36	Triterpenoids
795	Deguelin	C23H22O6	394.142	Flavonoids
796	Brucine	C23H26N2O4	394.189	Alkaloids
797	Kazinol A	C25H30O4	394.214	Flavonoids
798	Rotenone	C23H22O6	394.142	Flavonoids
799	Theophylline	C7H8N4O2	180.065	Alkaloids
800	Caffeic acid	C9H8O4	180.042	Phenylpropanoids
801	Inositol	C6H12O6	180.063	Organooxygen compounds
802	Coniferyl alcohol	C10H12O3	180.079	Phenylpropanoids
803	2-Hydroxy-3-(4-hydroxyphenyl)propenoic acid	C9H8O4	180.042	Benzene and substituted derivatives
804	Trans-caffeic acid	C9H8O4	180.042	Phenylpropanoids
805	4-Hydroxy-3-methoxymandelate;Vanillylmandelic acid	C9H10O5	198.053	Phenols
806	Neosperidin dihydrochalcone	C28H36O15	612.205	Chalcones
807	Hydroxysafflor yellow A	C27H32O16	612.169	Chalcones
808	Quercitrin	C21H20O11	448.101	Flavonoids
809	Methylecgonine	C10H17NO3	199.121	Alkaloids
810	Tussilagine	C10H17NO3	199.121	Alkaloids
811	Cevadine	C32H49NO9	591.341	Alkaloids
812	18alpha-Glycyrrhetinic acid	C30H46O4	470.34	Triterpenoids
813	Glycyrrhetinic acid	C30H46O4	470.34	Triterpenoids
814	Ganoderic acid Jb	C30H46O4	470.34	Triterpenoids
815	3-Oxopomolic acid	C30H46O4	470.34	Triterpenoids
816	1,2,3-Tri-n-Octanoylglycerol	C27H50O6	470.361	Miscellaneous
817	Withaferin A	C28H38O6	470.267	Steroids and steroid derivatives
818	Withanolide A	C28H38O6	470.267	Steroids and steroid derivatives
819	11-Keto-beta-boswellic acid	C30H46O4	470.34	Triterpenoids
820	Cymarin	C30H44O9	548.299	Steroids and steroid derivatives
821	Ganoderic acid F	C32H42O9	570.283	Triterpenoids
822	Yohimbic acid monohydrate	C20H24N2O3	340.179	Alkaloids
823	Esculin	C15H16O9	340.079	Coumarins
824	Desmethylxanthohumol	C20H20O5	340.131	Chalcones
825	Trimethylapigenin	C18H16O5	312.1	Flavonoids
826	Broussonin C	C20H24O3	312.173	Phenols
827	4'-Prenyloxyresveratrol	C19H20O4	312.136	Phenols
828	Desacetylmatricarin	C15H18O4	262.121	Sesquiterpenoids
829	Maclurin	C13H10O6	262.048	Xanthones
830	2-Hydroxy-6-oxo-6-(2-carboxyphenyl)-hexa-2,4-dienoate	C13H10O6	262.048
831	Pristimerin	C30H40O4	464.293	Triterpenoids
832	Ponasterone A	C27H44O6	464.314	Steroids
833	D-Aspartic acid	C4H7NO4	133.038	Alkaloids
834	indolin-2-one	C8H7NO	133.053	Alkaloids
835	Protoveratrine A	C41H63NO14	793.425	Alkaloids
836	Cephalotaxine	C18H21NO4	315.147	Alkaloids
837	Chelidonine	C20H19NO5	353.126	Alkaloids
838	Rosmarinine	C18H27NO6	353.184	Alkaloids
840	Boldine	C19H21NO4	327.147	Alkaloids
841	Scoulerine	C19H21NO4	327.147	Alkaloids
842	Linarin	C28H32O14	592.179	Flavonoids
843	Agrocybenine	C12H18N2O	206.142	Alkaloids
844	Scoparone	C11H10O4	206.058	Coumarins
845	alpha-Irone	C14H22O	206.167	Prenol lipids
846	3-Methoxy-4,5-methylenedioxycinnamaldehyde	C11H10O4	206.058	Phenylpropanoids
848	Glutathione	C10H17N3O6S	307.084	Amino acid and derivatives
849	Dihydrocapsaicin	C18H29NO3	307.215	Alkaloids
850	Narciclasine	C14H13NO7	307.069	Alkaloids
851	(+)-Bicuculline	C20H17NO6	367.106	Alkaloids
852	Isatidine	C18H25NO7	367.163	Alkaloids
853	(+)-Corynoline	C21H21NO5	367.142	Alkaloids
854	DL-alpha-Tocopherylacetate	C31H52O3	472.392	Phenols
855	Crategolic acid	C30H48O4	472.355	Triterpenoids
856	Alphitolic acid	C30H48O4	472.355	Triterpenoids
857	Alisol A	C30H50O5	490.366	Triterpenoids
858	N1-Methyl-2-pyridone-5-carboxamide	C7H8N2O2	152.059	Pyridines and derivatives
859	N1-Methyl-4-pyridone-3-carboxamide	C7H8N2O2	152.059	Pyridines and derivatives
860	3-Hydroxyphenylacetic acid	C8H8O3	152.047	Phenols
861	3-(4-Hydroxyphenyl)-1-propanol	C9H12O2	152.084	Phenylpropanoids
862	3,4-Dihydroxyphenylacetaldehyde	C8H8O3	152.047	Benzene and substituted derivatives
863	(+)-Pteryxin	C21H22O7	386.137	Coumarins
864	Irisflorentin	C20H18O8	386.1	Flavonoids
865	Cleomiscosin A	C20H18O8	386.1	Coumarins
866	Pinoresinol dimethyl ether	C22H26O6	386.173	Lignans
867	4'-Methoxyflavone	C16H12O3	252.079	Flavonoids
868	trans-Hinokiresinol	C17H16O2	252.115	Lignans
869	Pomiferin	C25H24O6	420.157	Flavonoids
870	Morusin	C25H24O6	420.157	Flavonoids
871	Eucannabinolide	C22H28O8	420.178	Sesquiterpenoids
872	2-(4-Methoxybenzal)acetophenone	C16H14O2	238.099	Flavonoids
873	7-Hydroxyflavone	C15H10O3	238.063	Flavonoids
874	Bisabolol oxide A	C15H26O2	238.193	Sesquiterpenoids
875	Benzyl cinnamate	C16H14O2	238.099	Phenylpropanoids
877	Crotaline	C16H23NO6	325.153	Alkaloids
878	Cheilanthifoline	C19H19NO4	325.131	Miscellaneous
879	Cassythicine	C19H19NO4	325.131	Alkaloids
880	Hygromycin B	C20H37N3O13	527.233	Organooxygen compounds
881	L-Pipecolic acid	C6H11NO2	129.079	Amino acid and derivatives
882	Pyrrolidonecarboxylic acid	C5H7NO3	129.043	Carboxylic acids and derivatives
883	Deltaline	C27H41NO8	507.283	Alkaloids
885	Lancerin	C19H18O10	406.09	Xanthones
886	Morroniside	C17H26O11	406.148	Iridoids
888	(-)-Curine	C36H38N2O6	594.273	Alkaloids
889	Vicenin 2	C27H30O15	594.158	Flavonoids
890	Safflor Yellow A	C27H30O15	594.158	Chalcones
891	Vitexin 2''-glucoside	C27H30O15	594.158	Flavonoids
892	Saponarin	C27H30O15	594.158	Flavonoids
893	Meloside A	C27H30O15	594.158	Flavonoids
894	Lonicerin	C27H30O15	594.158	Flavonoids
895	Poncirin	C28H34O14	594.195	Flavonoids
896	Pelargonidin-3,5-O-diglucoside chloride	C27H30O15	594.158	Flavonoids
897	Chrysoeriol 7-apiosylglucoside	C27H30O15	594.158	Flavonoids
898	Ganoderic acid H	C32H44O9	572.299	Triterpenoids
899	Atrazine	C8H14ClN5	215.094	Triazines
900	4-Oxadocosane-1,2-diol	C21H44O3	344.329	Miscellaneous
901	alpha-Mangostin	C24H26O6	410.173	Xanthones
902	Alpha-Toxicarol	C23H22O7	410.137	Flavonoids
903	Bruceine D	C20H26O9	410.158	Diterpenoids
904	Lactupicrin	C23H22O7	410.137	Sesquiterpenoids
905	1-Isomangostin	C24H26O6	410.173	Xanthones
906	3-Isomangostin	C24H26O6	410.173	Xanthones
907	alpha-Hederin	C41H66O12	750.455	Triterpenoids
908	Kaempferitrin	C27H30O14	578.164	Flavonoids
909	Daidzein-4',7-diglucoside	C27H30O14	578.164	Flavonoids
910	Desoxypeganine	C11H12N2	172.1	Alkaloids
911	Calystegine B2	C7H13NO4	175.084	Alkaloids
912	Nobiletin	C21H22O8	402.131	Flavonoids
913	Tangeretin	C20H20O7	372.121	Flavonoids
914	Tetrahydrocurcumin	C21H24O6	372.157	Phenols
915	Arctigenin	C21H24O6	372.157	Lignans
916	Veraguensin	C22H28O5	372.194	Lignans
917	Syringin	C17H24O9	372.142	Phenylpropanoids
918	Loganin	C17H26O10	390.153	Terpene
919	Kadsurin A	C21H24O6	372.157	Lignans
920	Curcumin	C21H20O6	368.126	Phenols
921	Mitraphylline	C21H24N2O4	368.174	Alkaloids
922	Cyclocurcumin	C21H20O6	368.126	Phenols
923	2-Hydroxyxanthone	C13H8O3	212.047	Xanthones
924	D-Arabinose 5-phosphate	C5H11O8P	230.019	Organooxygen compounds
925	Benzoin	C14H12O2	212.084	Stilbenes
926	5-Carboxyvanillic acid	C9H8O6	212.032
927	Pyrocurzerenone	C15H16O	212.12	Sesquiterpenoids
928	Limonin	C26H30O8	470.194	Triterpenoids
929	Plumieride	C21H26O12	470.142	Iridoids
930	Atranorin	C19H18O8	374.1	Phenols
931	Vitexicarpin	C19H18O8	374.1	Flavonoids
932	Geniposidic acid;Geniposidic acid	C16H22O10	374.121	Iridoids;Terpene
933	Swertiamarin	C16H22O10	374.121	Iridoids
934	Isodiospyrin	C22H14O6	374.079	Quinones
935	8-Hydroxypinoresinol	C20H22O7	374.137	Lignans
936	Methyl rosmarinate	C19H18O8	374.1	Phenylpropanoids
937	Schaftoside	C26H28O14	564.148	Flavonoids
938	Glucofrangulin B	C26H28O14	564.148	Anthraquinones
939	Isovitexin 2''-O-arabinoside	C26H28O14	564.148	Flavonoids
941	Lathosterol	C27H46O	386.355	Steroids and steroid derivatives
942	Carbofuran	C12H15NO3	221.105	Coumarans
943	Dihydrozeatin	C10H15N5O	221.128	Imidazopyrimidines
944	Mevastatin	C23H34O5	390.241	Diterpenoids
945	Lubiprostone	C20H32F2O5	390.222	Fatty Acyls
946	Practolol	C14H22N2O3	266.163	Benzene and substituted derivatives
947	Purine	C5H4N4	120.044	Nucleotide and its derivates
948	Erythrose	C4H8O4	120.042	Organooxygen compounds
950	Salsolinol	C10H13NO2	179.095	Tetrahydroisoquinolines
951	Isoxanthopterin	C6H5N5O2	179.044	Pteridines and derivatives
952	Glucosamine	C6H13NO5	179.079	Carbohydrates
953	Sinapyl alcohol	C11H14O4	210.089	Hydroxycinnamoyl derivatives
954	beta-Ionone	C13H20O	192.151	Prenol lipids
955	Methyl hexadecanoic acid	C17H34O2	270.256	Fatty Acyls
956	Fingolimod hydrochloride	C19H33NO2	307.251	Miscellaneous
957	N1-(alpha-D-ribosyl)-5,6-dimethyl-benzimidazole	C14H18N2O4	278.127	Benzimidazole ribonucleosides and ribonucleotides
958	Pelargonidin-3-O-glucoside	C21H20O10	432.106	Flavonoids
959	Isovitexin	C21H20O10	432.106	Flavonoids
960	Schisandrol A	C24H32O7	432.215	Lignans
961	Afzelin;Kaempferol 3-O-rhamnoside (Kaempferin)	C21H20O10	432.106	Flavonoids
962	Campesterol	C28H48O	400.371	Steroids and steroid derivatives
963	Glyceric acid	C3H6O4	106.027	Organooxygen compounds
964	Benzaldehyde	C7H6O	106.042	Phenols
965	Arecaidine	C7H11NO2	141.079	Alkaloids
966	Pseudotropine	C8H15NO	141.115	Alkaloids
967	Trachelanthamidine	C8H15NO	141.115	Alkaloids
968	L-Malic acid	C4H6O5	134.022	Hydroxy acids and derivatives
969	Procyanidin B4	C30H26O12	578.142	Flavonoids
970	Hinokiflavone	C30H18O10	538.09	Flavonoids
971	Cupressuflavone	C30H18O10	538.09	Flavonoids
972	3,8'-Biapigenin	C30H18O10	538.09	Flavonoids
973	Lithospermic acid	C27H22O12	538.111	Phenylpropanoids
974	Sciadopitysin	C33H24O10	580.137	Flavonoids
977	Rapanone	C19H30O4	322.214	Quinones
978	Zeranol	C18H26O5	322.178	Macrolides and analogues
979	8-Gingerol;8-GINGEROL	C19H30O4	322.214	Phenols
980	Isoscoparin	C22H22O11	462.116	Flavonoids
981	Swertiajaponin	C22H22O11	462.116	Flavonoids
982	g-Strophanthin	C29H44O12	584.283	Steroids and steroid derivatives
983	Lannaconitine	C32H44N2O8	584.31	Alkaloids
984	Quercetin-3-O-sophoroside	C27H30O17	626.148	Flavonoids
985	Myricitrin;Myricetin 3-O-rhamnoside (Myricitrin)	C21H20O12	464.095	Flavonoids
986	4-Hydroxyglucobrassicin	C16H20N2O10S2	464.056	Miscellaneous
987	Quercetagetin	C15H10O8	318.038	Flavonoids
988	Gossypetin	C15H10O8	318.038	Flavonoids
989	Isoliquiritin; Isoliquiritoside	C21H22O9	418.126	Chalcones
990	7-Hydroxyflavanone	C15H12O3	240.079	Flavonoids
991	Cryptomeridiol	C15H28O2	240.209	Sesquiterpenoids
992	Ethyl 3,4,5-trimethoxybenzoate	C12H16O5	240.1	Phenols
993	Neoeriocitrin	C27H32O15	596.174	Flavonoids
994	Eriocitrin	C27H32O15	596.174	Flavonoids
995	Salannin	C34H44O9	596.299	Triterpenoids
996	Methyl hesperidin	C29H36O15	624.205	Flavonoids
997	Isorhamnetin-3-O-neohespeidoside	C28H32O16	624.169	Flavonoids
998	Verbascoside	C29H36O15	624.205	Phenylpropanoids
999	Isoacteoside	C29H36O15	624.205	Phenylpropanoids
1000	Grossamide	C36H36N2O8	624.247	Alkaloids
1001	Plantagoside	C21H22O12	466.111	Flavonoids
1002	Agnuside	C22H26O11	466.148	Iridoids
1003	Ergothioneine	C9H15N3O2S	229.088	Carboxylic acids and derivatives
1004	Stigmasterol	C29H48O	412.371	Steroids and steroid derivatives
1005	alpha-Spinasterol	C29H48O	412.371	Steroids and steroid derivatives
1006	Curcumenone	C15H22O2	234.162	Sesquiterpenoids
1007	Sparteine	C15H26N2	234.21	Alkaloids
1008	Bakkenolide A	C15H22O2	234.162	Miscellaneous
1009	1'-Acetoxychavicol acetate	C13H14O4	234.089	Phenols
1010	N-p-Coumaroyl putrescine	C13H18N2O2	234.137	Phenolamides
1011	beta-Costic acid	C15H22O2	234.162	Sesquiterpenoids
1012	Sclareol	C20H36O2	308.272	Diterpenoids
1013	12-O-tetradecanoylphorbol-13-acetate	C36H56O8	616.398	Diterpenoids
1014	Mulberrofuran A	C25H28O4	392.199	Phenols
1015	7-Ethyl-10-Hydroxycamptothecin	C22H20N2O5	392.137	Alkaloids
1017	Tetrahymanol	C31H54O	442.417	Triterpenoids
1018	Dipterocarpol	C30H50O2	442.381	Triterpenoids
1019	5-Hydroxymethyluracil	C5H6N2O3	142.038	Nucleotide and its derivates
1020	Vanillic acid	C8H8O4	168.042	Phenols
1021	p-Hydroxymandelic acid	C8H8O4	168.042	Phenols
1022	Capillin	C12H8O	168.058	Benzene and substituted derivatives
1023	Beta-Sitosterol;beta-Sitosterol	C29H50O	414.386	Steroids and steroid derivatives
1024	Vitamin D2 (Ergocalciferol)	C28H44O	396.339	Steroids and steroid derivatives
1025	Chondroitin sulfate	C13H21NO15S	463.063	Miscellaneous
1026	Gemcitabine	C9H11F2N3O4	263.072	Pyrimidine nucleosides
1027	Dendrobine	C16H25NO2	263.189	Alkaloids
1028	p-Hydroxyphenylacetylglycine	C10H11NO4	209.069	Carboxylic acids and derivatives
1029	N-Glycyl-L-leucine	C8H16N2O3	188.116	Amino acid and derivatives
1030	cis-2-Methylaconitate	C7H8O6	188.032	Carboxylic acids and derivatives
1031	p-Toluenesulfonic acid	C7H8O4S	188.014	Organic acids
1032	N6-Acetyl-L-lysine	C8H16N2O3	188.116	Amino acid and derivatives
1033	Plumbagin	C11H8O3	188.047	Quinones
1034	Vasicine	C11H12N2O	188.095	Alkaloids
1035	3-Butylidenephthalide	C12H12O2	188.084	Miscellaneous
1036	2,6-Dimethyl-7-octene-2,3,6-triol	C10H20O3	188.141	Monoterpenoids
1037	Pseudouridine 5'-phosphate	C9H13N2O9P	324.036	Organooxygen compounds
1039	3-Methoxy-4-hydroxyphenylglycolaldehyde	C9H10O4	182.058	Phenols
1040	3-(2,3-Dihydroxyphenyl)propanoate	C9H10O4	182.058
1041	Harman	C12H10N2	182.084	Alkaloids
1042	Dihydroconiferyl alcohol	C10H14O3	182.094	Phenylpropanoids
1043	Homovanillic acid	C9H10O4	182.058	Phenols
1044	Leucodopachrome	C9H9NO4	195.053	Indoles and derivatives
1045	Methylimidazole acetaldehyde	C6H8N2O	124.064	Azoles
1046	Guaiacol	C7H8O2	124.052	Phenols
1047	2'-O-Methyladenosine	C11H15N5O4	281.112	Purine nucleosides
1048	9-Riburonosyladenine	C10H11N5O5	281.076
1049	4-Hydroxyphenylacetylglutamic acid	C13H15NO6	281.09
1050	Corilagin	C26H20O18	620.065	Phenols
1051	Xanthurenic acid	C10H7NO4	205.038	Quinolines and derivatives
1052	Methoxyindoleacetic acid	C11H11NO3	205.074	Indoles and derivatives
1053	Bellendine	C12H15NO2	205.11	Alkaloids
1054	10-Formyldihydrofolate	C20H21N7O7	471.15	Pteridines and derivatives
1055	Beta-D-Fructose 2-phosphate	C6H13O9P	260.03	Organooxygen compounds
1056	Desmethylbellidifolin	C13H8O6	260.032	Xanthones
1057	Norathyriol	C13H8O6	260.032	Xanthones
1058	Nicotinate ribonucleoside	C11H13NO6	255.074	Nicotinic acid derivatives
1059	N-D-Glucosylarylamine	C12H17NO5	255.111
1060	Canadine	C20H21NO4	339.147	Alkaloids
1061	Tetrahydroepiberberine	C20H21NO4	339.147	Alkaloids
1062	Dicentrine	C20H21NO4	339.147	Alkaloids
1064	Mitoxantrone	C22H28N4O6	444.201	Anthracenes
1065	Dulcoside A	C38H60O17	788.383	Diterpenoids
1066	gamma-Hydroxy-3-pyridinebutanoate	C9H11NO3	181.074	Pyridines and derivatives
1067	DL-Tyrosine	C9H11NO3	181.074	Alkaloids
1068	Beta-Tyrosine	C9H11NO3	181.074	Carboxylic acids and derivatives
1069	Nicotinic acid mononucleotide	C11H14NO9P	335.041	Organooxygen compounds
1070	p-Octopamine	C8H11NO2	153.079	Phenols
1071	Terpinine-4-ol	C10H18O	154.136	Monoterpenoids
1072	Inodxyl glucuronide	C14H15NO7	309.085	Organooxygen compounds
1073	Sinapine	C16H23NO5	309.158	Cholines
1074	Fulvine	C16H23NO5	309.158	Alkaloids
1075	Atherosperminine	C20H23NO2	309.173	Alkaloids
1076	Cortolone-3-glucuronide	C27H42O11	542.273	Organooxygen compounds
1077	Palmitic acid	C16H32O2	256.24	Lipids
1078	Pterostilbene	C16H16O3	256.11	Phenols
1079	Liquiritigenin	C15H12O4	256.074	Flavonoids
1080	1-(beta-D-Ribofuranosyl)-1,4-dihydronicotinamide	C11H16N2O5	256.106	Organooxygen compounds
1081	3,9-Dihydroxypterocarpan	C15H12O4	256.074	Flavonoids
1082	Huperzine B	C16H20N2O	256.158	Alkaloids
1083	Hydrangenol	C15H12O4	256.074	Flavonoids
1084	Capecitabine	C15H22FN3O6	359.149	Alkaloids
1085	1-(alpha-Methyl-4-(2-methylpropyl)benzeneacetate)-beta-D-Glucopyranuronic acid	C19H26O8	382.163	Organooxygen compounds
1086	Vitamin D2 3-glucuronide	C34H52O7	572.371	Organooxygen compounds
1087	11-beta-hydroxyandrosterone-3-glucuronide	C25H38O9	482.252	Organooxygen compounds
1088	10-Deacetylbaccatin III	C29H36O10	544.231	Diterpenoids
1089	Physalin D	C28H32O11	544.194	Steroids and steroid derivatives
1090	Tetrahydroaldosterone-3-glucuronide	C27H40O11	540.257	Organooxygen compounds
1091	Oleuropein	C25H32O13	540.184	Iridoids
1092	3-alpha-hydroxy-5-alpha-androstane-17-one 3-D-glucuronide	C25H38O8	466.257	Organooxygen compounds
1093	1-Naphthol	C10H8O	144.058	Naphthalenes
1094	Ethyl caproate	C8H16O2	144.115	Miscellaneous
1095	Phenethylamine	C8H11N	121.089	Benzene and substituted derivatives
1096	L-Cysteine	C3H7NO2S	121.02	Amino acid and derivatives
1097	N,N-Dimethylaniline	C8H11N	121.089	Organonitrogen compounds
1098	4-Methyl-5-thiazoleethanol	C6H9NOS	143.04	Azoles
1099	Proline betaine	C7H13NO2	143.095	Carboxylic acids and derivatives
1100	Glu-Glu	C10H16N2O7	276.096	Amino acid and derivatives
1101	Dihydromethysticin	C15H16O5	276.1	Phenols
1102	Eicosadienoic acid	C20H36O2	308.272	Fatty Acyls
1103	Ganoderol B	C30H48O2	440.365	Triterpenoids
1104	12(13)-EpOME	C18H32O3	296.235	Fatty Acyls
1105	Antirhine	C19H24N2O	296.189	Alkaloids
1106	Exemestane	C20H24O2	296.178	Steroids and steroid derivatives
1107	2-Biphenylol	C12H10O	170.073	Benzene and substituted derivatives
1108	1,2-Dihydroxy-6-methylcyclohexa-3,5-dienecarboxylate	C8H10O4	170.058
1109	Furfuryl acetate	C7H8O3	140.047	Miscellaneous
1110	Dhurrin	C14H17NO7	311.101	Alkaloids
1111	Seneciphylline	C18H23NO5	333.158	Alkaloids
1112	Norchelerythrine	C20H15NO4	333.1	Alkaloids
1113	Amygdalin	C20H27NO11	457.158	Phenols
1114	Stearic Acid	C18H36O2	284.272	Fatty Acyls
1115	Taxiphyllin	C14H17NO7	311.101	Phenols
1116	Ononin;Formononetin 7-O-glucoside (Ononin)	C22H22O9	430.126	Flavonoids
1117	Sesartemin	C23H26O8	430.163	Lignans
1118	8-Acetoxypinoresinol	C22H24O8	416.147	Lignans
1119	gamma-Diasarone	C24H32O6	416.22	Lignans
1120	Strictosidine	C27H34N2O9	530.226	Alkaloids
1122	Stylopine	C19H17NO4	323.116	Alkaloids
1123	Koenigicine	C20H21NO3	323.152	Alkaloids
1124	Neolitsine	C19H17NO4	323.116	Alkaloids
1125	Coclaurine	C17H19NO3	285.136	Alkaloids
1126	Galanthaminone	C17H19NO3	285.136	Alkaloids
1127	1-Methyl-2-nonylquinolin-4(1H)-one	C19H27NO	285.209	Alkaloids
1129	N-Methylcoclaurine	C18H21NO3	299.152	Alkaloids
1130	Avenanthramide A	C16H13NO5	299.079	Cinnamic acids and derivatives
1131	(-)-Isocorypalmine	C20H23NO4	341.163	Alkaloids
1132	Magnoflorine	C20H23NO4	341.163	Alkaloids
1133	Cassyfiline	C19H19NO5	341.126	Alkaloids
1134	Glaucine	C21H25NO4	355.178	Alkaloids
1135	3-(Carboxymethylamino)propanoic acid	C5H9NO4	147.053	Alkaloids
1136	Allocryptopine	C21H23NO5	369.158	Alkaloids
1138	Calystegine A3	C7H13NO3	159.09	Alkaloids
1139	Calystegine A6	C7H13NO3	159.09	Alkaloids
1140	Calystegine A7	C7H13NO3	159.09	Alkaloids
1141	Pregabalin	C8H17NO2	159.126	Miscellaneous
1142	Ecgonine	C9H15NO3	185.105	Alkaloids
1143	Otonecine	C9H15NO3	185.105	Alkaloids
1144	Piperidine	C5H11N	85.0891	Alkaloids
1145	Sinalbin	C14H19NO10S2	425.045	Miscellaneous
1147	Furanodiene	C15H20O	216.151	Sesquiterpenoids
1148	alpha-Hexylcinnamaldehyde	C15H20O	216.151	Phenols
1149	Baccatin III	C31H38O11	586.241	Diterpenoids
1150	2-Hydroxypyridine	C5H5NO	95.0371	Alkaloids
1151	3-Methyl-1-butylamine	C5H13N	87.1048	Alkaloids
1152	Biliverdin	C33H34N4O6	582.248	Tetrapyrroles and derivatives
1153	(+)-Lyoniresinol 9'-O-glucoside	C28H38O13	582.231	Lignans
1154	Cyanidin-3-O-rutinoside chloride	C27H31ClO15	630.135	Flavonoids
1155	Quinic acid	C10H13NO	163.1	Organooxygen compounds
1156	Dexmedetomidine	C13H16N2	200.131	Benzene and substituted derivatives
1157	4,4'-Methylenediphenol	C13H12O2	200.084	Phenols
1158	2-Hydroxy-6-oxo-(2'-aminophenyl)-hexa-2,4-dienoate	C12H11NO4	233.069
1159	Glucocheirolin	C11H21NO11S3	439.028	Miscellaneous
1160	Glucoiberin	C11H21NO10S3	423.033	Organooxygen compounds
1161	Glucolimnanthin	C15H21NO10S2	439.061	Miscellaneous
1163	7-(4-Hydroxyphenyl)-1-phenyl-4-hepten-3-one	C19H20O2	280.146	Phenols
1164	Gluconapin	C11H19NO9S2	373.05	Carbohydrates
1165	Glucoraphanin	C12H23NO10S3	437.048	Miscellaneous
1166	Quercetin-3-O-glucuronide	C21H18O13	478.075	Flavonoids
1167	Crotonoside	C10H13N5O5	283.092	Alkaloids
1168	Guanosine	C10H13N5O5	283.092	Nucleotide and its derivates
1169	Piplartine	C17H19NO5	317.126	Alkaloids
1171	Denudatine	C22H33NO2	343.251	Alkaloids
1172	Colchicine	C22H25NO6	399.168	Alkaloids
1173	Spiramine A	C24H33NO4	399.241	Alkaloids
1174	Indaconitine	C34H47NO10	629.32	Alkaloids
1175	Karacoline	C22H35NO4	377.257	Alkaloids
1176	Mesaconitine	C33H45NO11	631.299	Alkaloids
1177	Malvidin-3-O-galactoside	C23H25O12	493.135	Flavonoids
1178	Napellonine	C22H31NO3	357.23	Alkaloids
1179	Uplandicine	C17H27NO7	357.179	Alkaloids
1180	Talatisamine	C24H39NO5	421.283	Alkaloids
1181	Bruceine B	C23H28O11	480.163	Diterpenoids
1182	Paeoniflorin	C23H28O11	480.163	Monoterpenoids
1183	Acevaltrate	C24H32O10	480.2	Iridoids
1184	2,3-Dehydrosilybin A	C25H20O10	480.106	Flavonoids
1185	Brusatol	C26H32O11	520.194	Diterpenoids
1186	Arachidonic acid	C20H32O2	304.24	Fatty Acyls
1187	Oleocanthal	C17H20O5	304.131	Phenols
1188	Schisantherin A	C30H32O9	536.205	Lignans
1189	Rutaevin	C26H30O9	486.189	Triterpenoids
1190	Bryodulcosigenin	C30H50O4	474.371	Triterpenoids
1191	Ganoderic acid L	C30H46O8	534.319	Alkaloids
1192	Arctiin	C27H34O11	534.21	Lignans;Others
1193	Phillyrin;Phillyroside	C27H34O11	534.21	Phenylpropanoids
1194	k-Strophanthoside	C42H64O19	872.404	Steroids
1195	5-Tricosyl-1,3-benzenediol	C29H52O2	432.397	Phenols
1196	Officinalisinin I	C45H76O19	920.498	Steroids and steroid derivatives
1197	N2-gamma-Glutamylglutamine	C10H17N3O6	275.112	Carboxylic acids and derivatives
1198	Sarmentosin	C11H17NO7	275.101	Miscellaneous
1199	Liriodenine	C17H9NO3	275.058	Alkaloids
1200	Ginsenoside Re	C48H82O18	946.55	Triterpenoids
1201	Ginsenoside Rf	C42H72O14	800.492	Triterpenoids
1202	Ginsenoside Rg1	C42H72O14	800.492	Triterpenoids
1203	Pseudoginsenoside F11	C42H72O14	800.492	Triterpenoids
1204	Cauloside A	C35H56O8	604.398	Triterpenoids
1205	Beta-Hederin	C41H66O11	734.461	Triterpenoids
1206	Pilocarpine	C11H16N2O2	208.121	Alkaloids
1207	1,3-Diphenyl-2-propen-1-one;Chalcone	C15H12O	208.089	Flavonoids
1208	Fraxetin	C10H8O5	208.037	Coumarins
1209	trans-3,5-Dimethoxy-4-hydroxy cinnamaldehydee	C11H12O4	208.074	Phenylpropanoids
1210	6-Methoxymellein	C11H12O4	208.074	Benzopyrans
1211	DL-Benzylsuccinic acid	C11H12O4	208.074	Phenylpropanoids
1212	Primin	C12H16O3	208.11	Quinones
1213	beta-Asarone	C12H16O3	208.11	Phenylpropanoids
1214	Primulic acid I	C54H88O23	1104.57	Triterpenoids
1215	Quillaic acid	C30H46O5	486.335	Triterpenoids
1216	Actinidic acid	C30H46O5	486.335	Triterpenoids
1217	Saikosaponin A	C42H68O13	780.466	Triterpenoids
1218	Spinasaponin A	C42H66O14	794.445	Prenol lipids
1219	Cimifugin	C16H18O6	306.11	Flavonoids
1220	Lipiferolide	C17H22O5	306.147	Sesquiterpenoids
1221	(+)-Affinisine	C20H24N2O	308.189	Alkaloids
1222	Beta-Tocotrienol	C28H42O2	410.318	Phenols
1223	22-Dehydroclerosterol	C29H46O	410.355	Steroids
1224	Angelicin	C11H6O3	186.032	Phenylpropanoids
1225	Deoxyvasicinone	C11H10N2O	186.079	Alkaloids
1226	1-Naphthylacetic acid	C12H10O2	186.068	Phytohormones
1227	Ergocristine	C35H39N5O5	609.295	Alkaloids
1228	Stevioside	C38H60O18	804.378	Diterpenoids
1229	Fraxin	C16H18O10	370.09	Coumarins
1230	Sesamolin	C20H18O7	370.105	Lignans
1231	Luvangetin	C15H14O4	258.089	Coumarins
1232	Yangonin	C15H14O4	258.089	Phenols
1233	Isogentisin	C14H10O5	258.053	Xanthones
1234	Norlichexanthone	C14H10O5	258.053	Xanthones
1235	Catalpalactone	C15H14O4	258.089	Sesquiterpenoids
1236	Absinthiin	C30H40O6	496.282	Triterpenoids
1237	(R)-Acetoin	C4H8O2	88.0524	Miscellaneous
1238	Erysotrine	C19H23NO3	313.168	Alkaloids
1239	Ipecoside	C27H35NO12	565.216	Iridoids
1240	Linderane	C15H16O4	260.105	Sesquiterpenoids
1241	Baptifoline	C15H20N2O2	260.152	Alkaloids
1242	Homobaldrinal	C15H16O4	260.105	Miscellaneous
1243	Rhoeadine	C21H21NO6	383.137	Alkaloids
1244	Neoastilbin	C21H22O11	450.116	Flavonoids
1245	Astilbin	C21H22O11	450.116	Flavonoids
1246	1,5,6-Trihydroxyxanthone	C13H8O5	244.037	Xanthones
1247	Phytanic acid	C20H40O2	312.303	Lipids
1248	Kuwanon H	C45H44O11	760.288	Flavonoids
1249	Procyanidin A2	C30H24O12	576.127	Flavonoids
1250	Procyanidin A1	C30H24O12	576.127	Flavonoids
1251	Anacrotine	C18H25NO6	351.168	Alkaloids
1252	Oxoglaucine	C20H17NO5	351.111	Alkaloids
1253	Rivularine	C13H19NO3	237.136	Alkaloids
1254	Auriculine	C31H45NO8	559.315	Alkaloids
1255	Clivorine	C21H27NO7	405.179	Alkaloids
1256	Crotanecine	C8H13NO3	171.09	Alkaloids
1257	Doronine	C21H30ClNO8	459.166	Alkaloids
1258	Droserone	C11H8O4	204.042	Quinones
1259	Latifoline	C20H27NO7	393.179	Alkaloids
1260	Petasitenine	C19H27NO7	381.179	Alkaloids
1261	Riddelline	C18H23NO6	349.153	Alkaloids
1262	Isochlorogenic acid B;(1S,3R,4R,5R)-3,4-bis[[(E)-3-(3,4-dihydroxyphenyl)prop-2-enoyl]oxy]-1,5-dihydroxycyclohexane-1-carboxylic acid;3,4-Di-O-caffeoylquinic acid	C25H24O12	516.127	Phenylpropanoids
1263	1,4-Dicaffeoylquinic acid	C25H24O12	516.127	Phenylpropanoids
1264	Plantamajoside	C29H36O16	640.2	Phenylpropanoids
1265	Myricanone	C21H24O5	356.162	Phenols
1266	Tropacocaine	C15H19NO2	245.142	Alkaloids
1267	Benzoyltropein	C15H19NO2	245.142	Alkaloids
1269	Sipeimine	C27H43NO3	429.324	Alkaloids
1270	Jervine	C27H39NO3	425.293	Alkaloids
1271	Beta-Solamarine	C45H73NO15	867.498	Alkaloids
1272	Solamarine	C45H73NO16	883.493	Alkaloids
1273	Apoatropine	C17H21NO2	271.157	Alkaloids
1274	Luteolinidin chloride	C15H11O5	271.061	Flavonoids
1275	Brugine	C12H19NO2S2	273.086	Alkaloids
1276	Piperlonguminine	C16H19NO3	273.136	Alkaloids
1277	Cochlearine	C15H19NO3	261.136	Alkaloids
1278	Convolvine	C16H21NO4	291.147	Alkaloids
1279	Phyllalbine	C16H21NO4	291.147	Alkaloids
1280	Podophyllotoxinone	C22H20O8	412.116	Lignans
1281	5-Methyl-2-furaldehyde	C6H6O2	110.037
1282	Podophyllotoxin	C22H22O8	414.131	Lignans
1283	Methyl reserpate	C23H30N2O5	414.215	Alkaloids
1284	Topotecan	C23H23N3O5	421.164	Alkaloids
1285	NG,NG-Dimethylarginine dihydrochloride	C8H18N4O2	202.143	Carboxylic acids and derivatives
1286	S-(methyl)glutathione	C11H19N3O6S	321.099	Amino acid and derivatives
1287	Cepharadione B	C19H15NO4	321.1	Alkaloids
1288	Homodihydrocapsaicin I	C19H31NO3	321.23	Miscellaneous
1289	Tetrodotoxin	C11H17N3O8	319.102	Alkaloids
1290	Soyasaponin II	C47H76O17	912.508	Triterpenoids
1291	9-Aminocamptothecin	C20H17N3O4	363.122	Alkaloids
1294	Deoxypodophyllotoxin	C22H22O7	398.137	Lignans
1295	S-Adenosylmethionine	C15H22N6O5S	398.137	Amino acid and derivatives
1296	Beta-Aminopropionitrile	C3H6N2	70.0531	Organonitrogen compounds
1297	Acarbose	C25H43NO18	645.248	Alkaloids
1298	Asiaticoside	C48H78O19	958.514	Triterpenoids
1299	Pahutoxin	C23H46ClNO4	435.312	Alkaloids
1300	Genipin-1-O-gentiobioside	C23H34O15	550.19	Iridoids
1301	Neoglycyrol	C21H18O6	366.11	Coumarins
1302	4'-Demethylpodophyllotoxin	C21H20O8	400.116	Lignans
1303	Yatein	C22H24O7	400.152	Lignans
1304	Pachymic acid	C33H52O5	528.381	Triterpenoids
1305	Sweroside	C16H22O9	358.126	Iridoids;Terpene
1307	Ergosterol peroxide	C28H44O3	428.329	Steroids and steroid derivatives
1308	1,3,6-Tri-O-galloylglucose	C27H24O18	636.096	Phenols
1310	10-Gingerol	C21H34O4	350.246	Phenols
1311	Ginsenoside Ro	C48H76O19	956.498	Triterpenoids
1312	Ethyl acrylate	C5H8O2	100.052	Carboxylic acids and derivatives
1313	N-Nitroso-pyrrolidine	C4H8N2O	100.064	Pyrrolidines
1314	3-O-Acetyl-11-keto-beta-boswellic acid	C32H48O5	512.35	Triterpenoids
1315	Tuberostemonine	C22H33NO4	375.241	Alkaloids
1316	Methylisopelletierine	C9H17NO	155.131	Alkaloids
1317	Retronecine	C8H13NO2	155.095	Alkaloids
1318	Rubusoside	C32H50O13	642.325	Diterpenoids
1319	Mangostanol	C24H26O7	426.168	Xanthones
1320	1-Isomangostin hydrate	C24H28O7	428.184	Xanthones
1321	3-Isomangostin hydrate	C24H28O7	428.184	Xanthones
1322	Roemerine	C18H17NO2	279.126	Alkaloids
1323	Niazirin	C14H17NO5	279.111	Phenols
1324	5-Nonadecylresorcinol	C25H44O2	376.334	Phenols
1325	3-Hydroxy-2-methylpyridine	C6H7NO	109.053	Alkaloids
1326	Hypotaurine	C2H7NO2S	109.02	Alkaloids
1327	5-Heneicosylresorcinol	C27H48O2	404.365	Phenols
1328	Epitheaflagallin 3-O-gallate	C27H20O13	552.09	Flavonoids
1329	Salviaflaside	C24H26O13	522.137	Phenylpropanoids
1330	Hamamelitannin	C20H20O14	484.085	Phenols
1331	Physalin C	C28H30O9	510.189	Steroids
1332	Ganoderenic acid E	C30H40O8	528.272	Triterpenoids
1333	Vitamin A	C20H30O	286.23	Vitamins
1334	Formononetin	C16H12O4	268.074	Flavonoids
1335	Inosine	C10H12N4O5	268.081	Nucleotide and its derivates
1336	N-(p-Hydroxyphenethyl)actinidine	C18H22NO	268.17	Phenols
1337	Methyl linoleate	C19H34O2	294.256	Miscellaneous
1338	Beta-Elemonic acid	C30H46O3	454.345	Triterpenoids
1339	Ganoderol A	C30H46O2	438.35	Triterpenoids
1340	Propranolol	C16H21NO2	259.157	Naphthalenes
1341	Ginsenoside Rd	C48H82O18	946.55	Triterpenoids
1342	Ganoderic acid S	C30H44O3	452.329	Triterpenoids
1343	Ganoderal A	C30H44O2	436.334	Triterpenoids
1344	Limonexic acid	C26H30O10	502.184	Triterpenoids
1345	8-Hydroxybergapten	C12H8O5	232.037	Coumarins
1346	Mulberrofuran Q	C34H24O10	592.137	Phenols
1347	Diosbulbin C	C19H22O7	362.137	Diterpenoids
1348	Undecanolactone	C11H20O2	184.146	Miscellaneous
1349	Pyridoxine	C8H11NO3	169.074	Vitamins
1350	Glycyrrhetic acid 3-O-mono-beta-D-glucuronide	C36H54O10	646.372	Triterpenoids
1351	Cyanidin-3-O-rhamnoside chloride	C21H21O10	433.113	Flavonoids
1352	Malvidin 3,5-diglucoside (Malvin)	C29H35O17	655.187	Flavonoids
1353	Jangomolide	C26H28O8	468.178	Triterpenoids
1354	Cassiaside B	C26H30O14	566.164	Phenols
1355	5-Heptadecylresorcinol	C23H40O2	348.303	Phenols
1356	Goshonoside F1	C26H44O8	484.304	Diterpenoids
1357	1-Cinnamoylpyrrolidine	C13H15NO	201.115	Alkaloids
1358	Quinapril	C25H30N2O5	438.215	Carboxylic acids and derivatives
1359	Punicalin	C34H22O22	782.06	Phenols
1360	6''-O-Acetylglycitin	C24H24O11	488.132	Flavonoids
1361	20(S)-Ginsenoside Rh2	C36H62O8	622.444	Triterpenoids
1362	Ginsenoside F1	C36H62O9	638.439	Triterpenoids
1364	Macamide B	C23H39NO	345.303	Alkaloids
1365	Kojibiose	C12H22O11	342.116	Fatty Acyls
1366	Folinic acid	C20H23N7O7	473.166	Pteridines and derivatives
1367	alpha-Tocopherol	C29H50O2	430.381	Phenols
1368	Hecogenin	C27H42O4	430.308	Steroids and steroid derivatives
1369	Ruscogenin	C27H42O4	430.308	Steroids and steroid derivatives
1371	Reserpine	C33H40N2O9	608.273	Alkaloids
1373	Harmol hydrochloride monohydrate	C12H10N2O	198.079	Alkaloids
1374	Mimosine	C8H10N2O4	198.064	Alkaloids
1375	Citronellyl acetate	C12H22O2	198.162	Monoterpenoids
1376	Guaiazulene	C15H18	198.141	Sesquiterpenoids
1377	(1R)-(-)-Menthyl acetate	C12H22O2	198.162	Monoterpenoids
1378	Ethyl gallate	C9H10O5	198.053	Phenols
1379	Enterolactone	C18H18O4	298.121	Lignans
1380	Leukotriene A4	C20H30O3	318.219	Fatty Acyls
1381	Wogonin	C16H12O5	284.068	Flavonoids
1382	6,7-Dehydroferruginol	C20H28O	284.214	Diterpenoids
1383	Xanthosine	C10H12N4O6	284.076	Nucleotide and its derivates
1384	Homopterocarpin	C17H16O4	284.105	Flavonoids
1385	Physcion	C16H12O5	284.068	Anthraquinones
1386	Prunetin	C16H12O5	284.068	Flavonoids
1387	Boldione	C19H24O2	284.178	Steroids and steroid derivatives
1388	Calycosin	C16H12O5	284.068	Flavonoids
1389	Retinoic acid	C20H28O2	300.209	Diterpenoids
1390	Adrenosterone	C19H24O3	300.173	Steroids and steroid derivatives
1391	Vitamin K1	C31H46O2	450.35	Quinones
1392	Thiamine	C12H16N4OS	264.104	Vitamins
1393	N-γ-Acetyl-N-2-Formyl-5-methoxykynurenamine	C13H16N2O4	264.111	Amino acid and derivatives
1394	Phenylacetyl-L-glutamine	C13H16N2O4	264.111	Amino acid and derivatives
1395	Oxymatrine	C15H24N2O2	264.184	Alkaloids
1396	L-Norleucine	C6H13NO2	131.095	Amino acid and derivatives
1397	Isoleucine	C6H13NO2	131.095	Amino acid and derivatives
1398	6-Aminocaproic acid	C6H13NO2	131.095	Fatty Acyls
1399	3-Methylindole	C9H9N	131.073	Alkaloids
1400	5-Aminolevulinate	C5H9NO3	131.058	Organic acids
1401	Beta-Tocopherol	C28H48O2	416.365	Phenols
1402	Sarsasapogenin	C27H44O3	416.329	Steroids
1403	Octadecyl p-coumarate	C27H44O3	416.329	Phenylpropanoids
1404	Flavin adenine dinucleotide (FAD)	C27H33N9O15P2	785.157	Nucleotide and its derivates
1405	Riboflavine	C17H20N4O6	376.138	Vitamins
1406	Lactacystin	C15H24N2O7S	376.13	Miscellaneous
1407	Ailanthone	C20H24O7	376.152	Diterpenoids
1408	Tripdiolide	C20H24O7	376.152	Diterpenoids
1409	Picrasin B	C21H28O6	376.189	Diterpenoids
1410	Pyridoxal 5'-phosphate	C8H10NO6P	247.025	Pyridines and derivatives
1411	Linamarin	C10H17NO6	247.106	Organooxygen compounds
1412	5,7-Dihydroxyisoflavone	C15H15NO2	241.11	Flavonoids
1413	Pyridoxamine 5'-phosphate	C8H13N2O5P	248.056	Pyridines and derivatives
1415	Eupatolide	C15H20O3	248.141	Sesquiterpenoids
1416	1beta-Hydroxyalantolactone	C15H20O3	248.141	Sesquiterpenoids
1417	Pterosin D	C15H20O3	248.141	Sesquiterpenoids
1418	Matrine	C15H24N2O	248.189	Alkaloids
1419	6-Hydroxymelatonin	C13H16N2O3	248.116	Tryptamine derivatives
1420	Nicotinic acid	C6H5NO2	123.032	Nicotinic acid derivatives
1421	2-Picolinic acid	C6H5NO2	123.032	Organic acids
1422	4-Hydroxybenzylamine	C7H9NO	123.068	Alkaloids
1423	Dehydroepiandrosterone	C19H28O2	288.209	Steroids and steroid derivatives
1424	Estriol	C18H24O3	288.173	Steroids
1425	Swertiaperennin	C15H12O6	288.063	Xanthones
1426	Aromadendrin	C15H12O6	288.063	Flavonoids
1427	Testosterone	C19H28O2	288.209	Steroids
1428	Shikonin	C16H16O5	288.1	Quinones
1429	Dalbergioidin	C15H12O6	288.063	Flavonoids
1430	Okanin	C15H12O6	288.063	Chalcones
1431	Asebogenin	C16H16O5	288.1	Chalcones
1432	Micromelin	C15H12O6	288.063	Coumarins
1433	Bovinic acid	C18H32O2	280.24	Fatty Acyls
1434	4'-O-Methylirenolone	C20H14O3	302.094	Phenols
1435	16(R)-HETE	C20H32O3	320.235	Fatty Acyls
1436	Eicosapentaenoic acid	C20H30O2	302.225	Fatty Acyls
1437	11b-Hydroxyandrost-4-ene-3,17-dione	C19H26O3	302.188	Steroids and steroid derivatives
1438	Homoeriodictyol	C16H14O6	302.079	Flavonoids
1439	Nordihydroguaiaretic acid	C18H22O4	302.152	Lignans
1440	Blumeatin	C16H14O6	302.079	Flavonoids
1441	Kaurenoic acid	C20H30O2	302.225	Diterpenoids
1442	Cafestol;Caffeyl alcohol	C20H28O3	316.204	Diterpenoids
1443	Byakangelicol	C17H16O6	316.095	Coumarins
1444	Cajanol	C17H16O6	316.095	Isoflavonoids
1445	Pedalitin	C16H12O7	316.058	Flavonoids
1447	Darlingine	C13H17NO2	219.126	Alkaloids
1448	Synephrine	C9H13NO2	167.095	Alkaloids
1449	2(3H)-Benzothiazolethione	C7H5NS2	166.986	Benzothiazoles
1450	Simvastatin	C25H38O5	418.272	Diterpenoids
1451	Folic acid	C19H19N7O6	441.14	Alkaloids
1452	17a-Hydroxypregnenolone	C21H32O3	332.235	Steroids and steroid derivatives
1454	2'-Deoxyinosine-5'-monophosphate	C10H13N4O7P	332.052	Nucleotide and its derivates
1455	Betulalbuside A	C16H28O7	332.184	Monoterpenoids
1456	Ascorbic acid	C6H8O6	176.032	Vitamins
1457	Herniarin	C10H8O3	176.047	Coumarins
1458	3-Isopropylmalate	C7H12O5	176.068	Fatty Acyls
1459	Ethyl cinnamate	C11H12O2	176.084	Phenylpropanoids
1460	4-Methylumbelliferone	C10H8O3	176.047	Coumarins
1461	Cinnamyl acetat	C11H12O2	176.084	Phenols
1462	Serotonin	C10H12N2O	176.095	Tryptamine derivatives
1463	D-Glutamine	C5H10N2O3	146.069	Carboxylic acids and derivatives
1464	Dimethylbenzimidazole	C9H10N2	146.084	Benzimidazoles
1465	(S)-2-Aceto-2-hydroxybutanoate	C6H10O4	146.058	Keto acids and derivatives
1466	Diallyl disulfide	C6H10S2	146.022	Miscellaneous
1467	Ephedrine	C10H15NO	165.115	Benzene and substituted derivatives
1468	Formylanthranilic acid	C8H7NO3	165.043	Benzene and substituted derivatives
1469	Benzocaine	C9H11NO2	165.079	Benzene and substituted derivatives
1470	7-Methylguanine	C6H7N5O	165.065	Imidazopyrimidines
1471	(R)-2-Hydroxy-2H-1,4-benzoxazin-3(4H)-one	C8H7NO3	165.043	Benzoxazines
1472	4-Pyridoxolactone	C8H7NO3	165.043	Pyridines and derivatives
1473	Hordenine	C10H15NO	165.115	Alkaloids
1475	1-Methyladenine	C6H7N5	149.07	Nucleotide and its derivates
1476	Cathinone	C9H11NO	149.084	Alkaloids
1477	5,6-Dihydroxyindole	C8H7NO2	149.048	Indoles and derivatives
1478	Tacrolimus	C44H69NO12	803.482	Alkaloids
1479	Epicatechin;(+)-Epicatechin	C15H14O6	290.079	Flavonoids
1480	L-Homoserine	C4H9NO3	119.058	Amino acid and derivatives
1481	Rhynchophylline;Isorhyncophylline	C22H28N2O4	384.205	Alkaloids
1482	Cinnzeylanol;Resibufogenin	C20H32O7;C24H32O4	384.215	Diterpenoids;Steroids
1483	Euparin;Nepodin	C13H12O3	216.079	Phenols
1484	L-Homoglutamic acid	C6H11NO4	161.069	Amino acid and derivatives
1485	3-Oxoadipic acid	C6H8O5	160.037	Keto acids and derivatives
1486	Tropine acetate;3-Acetoxytropane	C10H17NO2	183.126	Alkaloids
1487	Alexine;Australine	C8H15NO4	189.1	Alkaloids
1488	Butin;2'-Hydroxydihydrodaidzein	C15H12O5	272.068	Flavonoids;Isoflavonoids
1490	Taraxerol;Pseudotaraxasterol	C30H50O	426.386	Triterpenoids
1491	alpha-Zearalenol;beta-Zearalenol	C18H24O5	320.162	Macrolides and analogues
1492	4-Hydroxyphenylacetaldehyde;4'-Hydroxyacetophenone	C8H8O2	136.052	Benzene and substituted derivatives;Phenols
1494	Myzodendrone;Coniferin	C16H22O8	342.131	Phenols;Phenylpropanoids
1495	Eurycomalactone;Ingenol	C19H24O6;C20H28O5	348.157	Diterpenoids
1496	Vincamine;Luteone	C21H26N2O3;C20H18O6	354.194	Alkaloids;Flavonoids
1497	Mayumbine;Tetrahydroalstonine	C21H24N2O3	352.179	Alkaloids
1498	alpha-D-Glucose;D-Tagatose	C6H12O6	180.063	Carbohydrates;Organooxygen compounds
1499	Kaempferol 3-O-beta-sophoroside;Cyanin	C27H30O16	610.153	Flavonoids
1500	(-)-Borneol;(+)-Borneol	C10H18O	154.136	Monoterpenoids
1501	Alpha-Terpineol;Patulin	C10H18O;C7H6O4	154.136	Monoterpenoids;Pyrans
1502	(+)-Afzelechin;(-)-Epiafzelechin	C15H14O5	274.084	Flavonoids
1503	Cedrelone;Isomangiferin	C26H30O5;C19H18O11	422.209	Triterpenoids;Xanthones
1504	Beta-D-Glucose;alpha-D-Glucose	C6H12O6	180.063	Organooxygen compounds
1505	Luteolin-6-C-glucoside;Orientin	C21H20O11	448.101	Flavonoids
1506	Ortho-Hydroxyphenylacetic acid;1,2-Epoxy-p-menth-8-ene	C8H8O3;C10H16O	152.047	Benzene and substituted derivatives;Oxepanes
1507	Isoquinoline;Quinoline	C9H7N	129.058	Alkaloids;Quinolines and derivatives
1509	Gamabufotalin;Telocinobufagin	C24H34O5	402.241	Steroids
1510	Zeorin;Dammarenediol II	C30H52O2	444.397	Triterpenoids
1511	6-Hydroxy-5-methoxyindole glucuronide;5-Hydroxy-6-methoxyindole glucuronide	C15H17NO8	339.095	Organooxygen compounds
1512	(S)-2,3,4,5-tetrahydropyridine-2-carboxylate;D-1-Piperideine-2-carboxylic acid	C6H9NO2	127.063	Carboxylic acids and derivatives;Pyridines and derivatives
1513	25-Hydroxyvitamin D2-25-glucuronide;25-Hydroxyvitamin D2 25-(beta-glucuronide)	C34H52O8	588.366	Organooxygen compounds
1514	Karounidiol;Soyasapogenol C	C30H48O2	440.365	Triterpenoids
1515	Amabiline;Supinine	C15H25NO4	283.178	Alkaloids
1516	Asiatic acid;Euscaphic acid	C30H48O5	488.35	Triterpenoids
1517	Deltonin;Gracillin	C45H72O17	884.477	Steroids and steroid derivatives
1518	Secoisolariciresinol monoglucoside;Mascaroside	C26H36O11	524.226	Lignans;Naphthofurans
1519	Gentisein;1,3,5-Trihydroxyxanthone	C13H8O5	244.037	Xanthones
1520	Retrorsine;Usaramine	C18H25NO6	351.168	Alkaloids
1521	Echimidine;Heliosupine	C20H31NO7	397.21	Alkaloids
1522	Symlandine;Symphytine	C20H31NO6	381.215	Alkaloids
1523	Physalin L;Physalin O	C28H32O10	528.2	Steroids and steroid derivatives
1524	Benzoyl glucuronide (Benzoic acid);2-Phenylethanol glucuronide	C13H14O8;C14H18O7	298.069	Organooxygen compounds
1525	Grandifloric acid;Steviol	C20H30O3	318.219	Diterpenoids
1526	ent-17-Hydroxykaur-15-en-19-oic acid;12-Hydroxyabietic acid	C20H30O3	318.219	Diterpenoids
1527	Retinal;9-cis-Retinal	C20H28O	284.214	Prenol lipids
1528	L-Isoleucine;L-Leucine	C6H13NO2	131.095	Amino acid and derivatives
1529	Phloretic acid;Ethylparaben;3-(2-Hydroxyphenyl)propanoic acid	C9H10O3	166.063	Phenols;Phenylpropanoic acids
1530	beta-Citronellol;(S)-(-)-beta-Citronellol	C10H20O	156.151	Monoterpenoids
1531	(+)-Carvone;5-Isopropyl-2-methylphenol;Thymol	C10H14O	150.104	Monoterpenoids;Phenols
1532	Decursin;5-Geranoxy-7-methoxycoumarin;Decursinol angelate	C19H20O5;C20H24O4	328.131	Coumarins
1533	Neogrifolin;Grifolin;Ugaxanthone	C22H32O2;C18H16O6	328.24	Phenols;Xanthones
1534	alpha-Cyperol;Alismol;Spathulenol	C15H24O	220.183	Prenol lipids;Sesquiterpenoids
1535	Physcion 1-O-beta-D-glucoside;Physcion 8-O-beta-D-monoglucoside;Sissotrin	C22H22O10	446.121	Anthraquinones;Flavonoids
1536	Echinocystic acid;Pomolic acid;Sebiferenic acid	C30H48O4	472.355	Triterpenoids
1537	Macrocarpal B;Macrocarpal H;Alisol B	C28H40O6;C30H48O4	472.282	Sesquiterpenoids;Triterpenoids
1538	Isorubrofusarin 10-gentiobioside;Rubrofusarin-6-O-beta-D-gentiobioside;Cassiaside C	C27H32O15	596.174	Phenols
1539	Oleic acid;Vaccenic acid;Petroselinic acid	C18H34O2	282.256	Fatty Acyls
1541	Erythrodiol;16alpha-Hydroxybauerenol;Arnidiol;Faradiol	C30H50O2	442.381	Triterpenoids
1542	Betulinic acid;Beta-boswellic acid;a,b-Elemolic acid;3-Epikatonic acid;Isomangiferolic acid;Trametenolic acid;Bryonolic acid;3-Epioleanolic acid	C30H48O3	456.36	Triterpenoids
