# Supplementary material for: Response of soybean root exudates and related metabolic pathways to low phosphorus stress
Source: PLoS One. 2024 Dec 5;19(12):e0314256. doi: 10.1371/journal.pone.0314256 (PMC11620397; doi:10.1371/journal.pone.0314256)
Supplement: S2 Table — (XLSX) [file pone.0314256.s006.xlsx]

## Sheet: file explanation
表头名称	描述
id	该物质在本次定性分析中的唯一数据编号
compound name	质谱定性匹配分析得到的物质名称
NAME_CH	物质中文名称
CAS	CAS编号
KEGG_ID	KEGG_ID数据库编号
FORMULA	分子式
EXACT_MASS	精确分子质量
CLASS_EN	物质英文分类
CLASS_CH	物质中文分类
Q1	该物质母离子质量数
Q3	该物质子离子质量数
ionmode	离子模式
rt	该物质的色谱保留时间
MEAN OO	该物质在该组对比内的一个实验组的相对定量值均值
MEAN XX	该物质在该组对比内的另一个实验组的相对定量值均值
VIP	该物质在该组对比的OPLS-DA模型得到的变量投影重要度
P-VALUE	该物质在该组对比的t检验得到的P值，P值 = 假设是正确但是被拒绝的概率 = 阴性结果个数/结果总个数，是对与样本数据的一个检验概率
Q-VALUE	假设检验统计量（P值）经多重假设检验校正之后的结果，Q值 = 被拒绝但却是正确的概率 = 假阳性结果个数/推测为阳性结果的个数，是对统计检验得到的推论的一种检验概率，对P值的再统计
FOLD CHANGE	该物质在该组对比两组实验间的倍数关系
LOG_FOLDCHANGE	FOLD CHANGE取以2为底的对数
	本次差异代谢物筛选条件为VIP大于1且P-value小于0.05

## Sheet: 10_P1 vs 10_P31
id	compound name	KEGG_ID	VIP	P-VALUE
224	Dopamine	C03758	2.4197	0.0178829
1152	Biliverdin	C00500	1.22191	0.0251105
1208	Fraxetin	C09265	2.46288	0.0428456
1249	Procyanidin A2	C10237	1.33644	0.0335511
1187	Oleocanthal		1.93497	0.0341355
1507	Isoquinoline;Quinoline	C06323;C06413	2.34361	0.00491645
933	Swertiamarin	C09800	2.45751	0.0284372
745	Alpha-Obscurine	C09889	1.4323	0.025957
730	(2S,3R,4E)-2-Amino-4-heptadecene-1,3-diol		2.23809	0.00913462
509	beta-Nicotinamide mononucleotide	C00455	1.8424	0.0498953
1111	Seneciphylline	C10391	2.15984	0.015742
1359	Punicalin		1.91139	0.0382345
798	Rotenone	C07593	1.83897	0.0380441
1276	Piperlonguminine		1.87875	0.0393363
544	4',7-Dihydroxyflavone	C12123	1.73366	0.0489788
719	4-Guanidinobutyric acid	C01035	1.95607	0.0389033
1145	Sinalbin	C08426	1.93852	0.0419133
534	Bergamotine	C22152	1.72817	0.0481224
411	2-Benzal-4-hydroxyacetophenone	C14232	1.85	0.0379213
1174	Indaconitine	C08691	1.99125	0.038231
438	6,7,4'-Trihydroxyisoflavone	C14314	1.88754	0.0352556
918	Loganin	C01433	2.25117	0.00668383
359	Anatabine	C10126	1.91096	0.0418138
1378	Ethyl gallate		1.82097	0.0382484
452	Tombozine	C11635	2.04317	0.0384234
457	5'-S-Methyl-5'-thioadenosine	C00170	2.28098	0.02277
1417	Pterosin D		2.13052	0.0159391
1224	Angelicin	C09060	2.37105	0.0061051
1382	6,7-Dehydroferruginol		2.1299	0.023162
459	Sphingosine	C00319	1.24643	0.0315996
1458	3-Isopropylmalate	C04411	2.17612	0.0127976
34	3-Methy-L-histidine	C01152	2.30289	0.00176229
767	(-)-Anonaine	C09339	1.96473	0.0198768
1132	Magnoflorine	C09581	2.30888	0.0109819
968	L-Malic acid	C00149	1.94257	0.0236743
1219	Cimifugin	C09000	2.02727	0.0411233
1154	Cyanidin-3-O-rutinoside chloride	C04491	1.88209	0.0372223
11	Salicylic acid	C00805	2.27461	0.0106212
1047	2'-O-Methyladenosine	C04779	1.77455	0.0444855
708	Norbixin	C08608	2.49028	0.0136757
59	Daidzin	C10216	1.76771	0.0424613
921	Mitraphylline	C09227	2.01158	0.0195445
499	Anwulignan		1.28091	0.0171688
796	Brucine	C09084	2.05572	0.0153502
400	Cytisine	C10763	1.76038	0.0282359
498	Guaiacin		2.64379	0.00457172
106	9(S)-HPOT	C16321	2.0139	0.0438243
1302	4'-Demethylpodophyllotoxin	C10553	2.30989	0.00530113
1115	Taxiphyllin	C01855	2.09591	0.0142939
896	Pelargonidin-3,5-O-diglucoside chloride	C08725	2.33006	0.00846358
939	Isovitexin 2''-O-arabinoside		2.4997	0.00119571
866	Pinoresinol dimethyl ether	C10561	1.81049	0.0267696
1509	Gamabufotalin;Telocinobufagin	C16962;C17072	1.93347	0.0429104
1083	Hydrangenol	C10262	2.30546	0.0101397
386	trans-Caryophyllene	C09629	2.42428	0.00204615
1520	Retrorsine;Usaramine	C10364;C10413	1.48739	0.0446565
1006	Curcumenone	C17492	2.17287	0.00493602
707	dUMP	C00365	2.11105	0.0274311
1117	Sesartemin	C10884	2.34032	0.00636807
504	Tricin	C10193	1.61452	0.035282
661	Bromocriptine	C06856	1.51665	0.0137867
909	Daidzein-4',7-diglucoside		2.28774	0.011186
685	Ellipticine	C09154	1.85787	0.00751206
855	Crategolic acid	C16939	1.77624	0.0141769
186	Cyclic AMP	C00575	1.43866	0.0430333
1513	25-Hydroxyvitamin D2-25-glucuronide;25-Hydroxyvitamin D2 25-(beta-glucuronide)	C03033	1.87343	0.0208887
68	Procyanidin B2	C17639	2.48895	0.0144009
1273	Apoatropine	C10843	2.13681	0.0301877
103	Malic acid	C00149	2.47793	0.0170722
104	L(-)-Malic acid	C00497	2.47793	0.0170722
458	Uracil	C00106	1.80597	0.0493337

## Sheet: 10_P11 vs 10_P31
id	compound name	KEGG_ID	VIP	P-VALUE
37	trans-Zeatin	C00371	1.62761	0.0376093
49	Fisetin	C01378	2.0509	0.00149363
55	Myricetin	C10107	1.71786	0.0226535
73	Kaempferol-3-O-rutinoside	C21833	1.51201	0.00640264
109	6-Phosphogluconic acid	C00345	1.5971	0.0440354
189	L-Glutamine	C00064	1.7571	0.0473176
206	2-Ketobutyric acid	C00109	2.13948	0.0219409
211	Xanthohumol	C16417	2.14882	0.00785631
212	D-Ribose	C00121	1.55882	0.0416819
213	D-Arabinose	C00216	1.55882	0.0416819
214	Tartaric acid	C00898	1.5344	0.0164763
215	D-tartaric acid;D-Tartaric acid	C02107	1.53911	0.0270695
231	N-Methyltryptamine	C06213	1.92424	0.00486533
292	7-Methylxanthine	C16353	1.57885	0.0477284
323	1,2-Dimethoxybenzene		1.8241	0.0215418
338	Eriobofuran	C08743	1.83854	0.0377201
344	Ethyl phenylacetate		1.53088	0.0208944
489	11(R)-HETE	C14780	1.60811	0.0180815
509	beta-Nicotinamide mononucleotide	C00455	1.69297	0.0119735
530	Wighteone	C10542	1.13274	0.0242962
532	Demethoxycurcumin	C17742	1.54562	0.0428932
538	Myrcene	C06074	1.88584	0.0431243
565	Rosmarinic acid	C01850	1.59235	0.0239267
588	Physalin G		1.92117	0.033438
610	4-O-alpha-D-Galactopyranuronosyl-D-galacturonic acid	C02273	1.54561	0.0375129
632	alpha-Cyperone	C17090	1.47094	0.0396962
682	Alpha-Santonin	C02206	2.29511	0.0036873
691	3-Galloylquinic acid	C10834	1.84703	0.0392088
730	(2S,3R,4E)-2-Amino-4-heptadecene-1,3-diol		2.2512	0.00333588
732	Schisantherin B	C17814	1.73008	0.047199
743	Nandrolone	C07254	1.64856	0.0307855
754	Cyclomusalenone		1.4921	0.0497648
788	Pectolinarin		1.61778	0.0152187
810	Tussilagine	C10411	1.61083	0.0186787
821	Ganoderic acid F		1.81337	0.0433412
844	Scoparone	C09311	1.785	0.0275239
849	Dihydrocapsaicin	C16952	1.38109	0.0427822
869	Pomiferin	C10519	1.71627	0.0139333
894	Lonicerin	C12630	1.92566	0.0149122
927	Pyrocurzerenone		1.70505	0.0182512
931	Vitexicarpin		2.2254	0.0494143
933	Swertiamarin	C09800	1.51923	0.0117389
935	8-Hydroxypinoresinol		2.0958	0.00303643
998	Verbascoside	C10501	1.83594	0.0074784
1009	1'-Acetoxychavicol acetate	C10426	1.97381	0.0300523
1039	3-Methoxy-4-hydroxyphenylglycolaldehyde	C05583	1.73881	0.0234496
1061	Tetrahydroepiberberine	C17898	1.69099	0.0281799
1119	gamma-Diasarone		1.47872	0.0443409
1126	Galanthaminone	C08534	1.4355	0.0486298
1148	alpha-Hexylcinnamaldehyde		1.86245	0.0107286
1188	Schisantherin A	C10881	1.77455	0.016057
1204	Cauloside A	C08953	1.85798	0.0265981
1211	DL-Benzylsuccinic acid	C09816	2.09138	0.00124396
1213	beta-Asarone	C10430	1.88914	0.0181518
1216	Actinidic acid		1.72803	0.0348294
1253	Rivularine	C10278	1.44554	0.0458161
1290	Soyasaponin II	C12081	1.95189	0.0131828
1339	Ganoderol A		1.91184	0.0242799
1449	2(3H)-Benzothiazolethione	C14437	1.69395	0.0348102
1468	Formylanthranilic acid	C05653	2.00517	0.00114838
1506	Ortho-Hydroxyphenylacetic acid;1,2-Epoxy-p-menth-8-ene	C05852;C07271	2.08102	0.00815808
1514	Karounidiol;Soyasapogenol C	C17394;C17422	1.9759	0.00573181
1516	Asiatic acid;Euscaphic acid	C08617;C17890	1.95558	0.00398991
1527	Retinal;9-cis-Retinal	C00376;C16681	1.81347	0.0217366

## Sheet: 20_P1 vs 20_P31
id	compound name	KEGG_ID	VIP	P-VALUE
9	N-((-)-jasmonoyl)-S-isoleucine	C18699	1.91373	0.046505
27	Acacetin	C01470	2.11073	0.0108138
34	3-Methy-L-histidine	C01152	2.27058	0.00212211
42	Pinocembrin	C09827	2.14049	3.45837e-05
45	Naringenin	C00509	2.47317	9.29657e-05
47	Genkwanin	C10046	1.73016	0.0334773
51	Eriodictyol	C05631	2.21355	0.0113119
53	Tectorigenin	C10534	1.73301	0.0442168
59	Daidzin	C10216	1.81569	0.0261653
60	Glycitin	C16195	1.70175	0.0481166
69	Rhoifolin	C12627	2.4045	0.0396893
85	Methyl (indol-3-yl)acetate;Methyl 3-indolylacetate	C20635	1.91608	0.0242078
87	L-Asparagine	C00152	2.28991	0.0292168
125	D-(-)-Quinic acid	C00296	2.44673	0.0013334
157	Medicarpin	C10503	1.61688	0.0351866
160	O-Phosphorylethanolamine	C00346	1.26318	0.0334742
184	Creatinine	C00791	1.91438	0.00321431
188	Guanosine 5'-monophosphate	C00144	1.75751	0.0117017
216	Orotic acid	C00295	1.97511	0.00983721
224	Dopamine	C03758	1.77218	0.0374703
259	N-Acetyl-L-phenylalanine	C03519	1.11548	0.0139876
292	7-Methylxanthine	C16353	1.60713	0.0346708
297	Betaine	C00719	1.74759	0.0481299
313	Artesunate		2.35826	0.00393015
322	2-Pentylfuran		2.42647	0.00595792
324	Ginkgolic acid C17:1		2.46818	0.0089049
326	Diethanolamine	C06772	2.12303	0.0381913
332	Linderalactone	C17425	1.82413	0.0376615
333	threo-1-C-Syringylglycerol		2.20379	0.00100424
336	Oxyresveratrol	C10273	1.72152	0.0423451
340	Piceatannol	C05901	1.91577	0.0181606
350	Isobergapten	C18082	1.67738	0.0471041
363	Itaconic acid	C00490	1.67261	0.0434105
364	Ethyl isovalerate	C12290	1.80384	0.0357045
374	N-Acetyl-L-glutamate 5-semialdehyde	C01250	1.64728	0.049043
384	Alpha-caryophyllene	C09684	2.36788	0.00708449
389	CYS-GLY;Cysteinylglycine	C01419	2.11832	0.00790581
399	7-Ethoxycoumarin	C11052	1.7707	0.0492477
404	Jasmonic acid	C08491	1.95677	0.0237327
406	Lactaroviolin	C09696	2.07101	0.0198743
410	Isofraxidin	C17480	1.92714	0.0387096
468	Lupeol	C08628	2.06638	0.017874
478	Benzyl acetate	C15513	1.79438	0.0381727
483	Piperitenone	C01951	1.58503	0.0437469
493	Uncinatone	C09976	1.59063	0.00062707
498	Guaiacin		1.69059	0.0352312
511	ent-16beta,17-dihydroxy-9(11)-kauren-19-oic acid		2.557	7.20357e-05
543	7,8-Dihydroxyflavone		1.52133	0.0489204
590	cis-Aconitic acid	C00417	2.36272	0.000265332
591	2-Isopropyl-3-oxosuccinate	C04236	1.77689	0.0250971
592	Juglone	C03840	2.29534	0.00297974
616	20-COOH-Leukotriene B4	C05950	2.07565	0.0073273
657	Dyclonine	C07881	1.72745	0.0333423
678	Licoricidin	C16986	1.99734	0.034293
688	Columbianetin	C19707	1.91786	0.0205487
700	Ginkgolide A	C07601	1.36065	0.0235829
714	Chrysin dimethylether	C10029	1.40996	0.0407731
719	4-Guanidinobutyric acid	C01035	2.18002	0.00820981
731	Cucurbitacin A	C08793	2.29612	0.00690992
734	Cryptomeridiol 11-rhamnoside		1.61951	0.0475456
740	Allopregnanolone	C13712	1.72042	0.0386153
754	Cyclomusalenone		1.54717	0.0495406
761	Gentioflavin	C09962	2.57611	0.000359623
799	Theophylline	C07130	2.62675	5.53485e-05
811	Cevadine		1.86687	0.0222302
828	Desacetylmatricarin		2.14249	0.0160006
844	Scoparone	C09311	1.85204	0.0209053
845	alpha-Irone	C09690	1.66304	0.0402826
873	7-Hydroxyflavone	C11264	2.58691	9.44454e-06
878	Cheilanthifoline	C05174	2.23992	0.0137134
916	Veraguensin	C10892	2.08879	0.0265975
938	Glucofrangulin B	C16803	1.833	0.0475502
951	Isoxanthopterin	C03975	2.09788	0.0382123
990	7-Hydroxyflavanone	C14290	1.25074	0.0473276
991	Cryptomeridiol	C17676	1.75273	0.0469242
1032	N6-Acetyl-L-lysine	C02727	1.97804	0.0143646
1037	Pseudouridine 5'-phosphate	C01168	2.51082	0.0134572
1053	Bellendine	C10846	2.02439	0.0494458
1065	Dulcoside A		1.58076	0.0471204
1090	Tetrahydroaldosterone-3-glucuronide	C03033	1.91067	0.0445915
1116	Ononin;Formononetin 7-O-glucoside (Ononin)	C10509	1.47065	0.0448392
1149	Baccatin III	C11900	1.66778	0.0372475
1150	2-Hydroxypyridine	C02502	2.15763	0.0433833
1160	Glucoiberin	C08411	1.62272	0.0494456
1180	Talatisamine	C08713	2.33663	0.0167246
1193	Phillyrin;Phillyroside	C17048	2.00399	0.0106105
1220	Lipiferolide	C09497	1.74423	0.0463366
1277	Cochlearine	C10853	1.99024	0.0117122
1281	5-Methyl-2-furaldehyde	C11115	2.4927	0.000318709
1295	S-Adenosylmethionine	C00019	1.69102	0.031561
1316	Methylisopelletierine	C06184	2.36058	0.0485905
1334	Formononetin	C00858	1.67362	0.0273383
1418	Matrine	C10774	2.29799	0.00177919
1422	4-Hydroxybenzylamine		2.07708	0.0138128
1423	Dehydroepiandrosterone	C01227	1.9185	0.023016
1425	Swertiaperennin	C10083	1.79534	0.0300341
1438	Homoeriodictyol	C09756	1.4448	0.0362225
1454	2'-Deoxyinosine-5'-monophosphate	C06196	2.31063	0.00203509
1458	3-Isopropylmalate	C04411	1.78704	0.0295212
1462	Serotonin	C00780	2.07534	0.0256077
1482	Cinnzeylanol;Resibufogenin	C17058	1.70812	0.0403653
1486	Tropine acetate;3-Acetoxytropane	C12452;C12453	1.70469	0.034374
1494	Myzodendrone;Coniferin	C00761	2.05517	0.00734036
1501	Alpha-Terpineol;Patulin	C11393;C16748	1.67535	0.0426671
1520	Retrorsine;Usaramine	C10364;C10413	1.825	0.0121739
1526	ent-17-Hydroxykaur-15-en-19-oic acid;12-Hydroxyabietic acid		1.78053	0.0461791
1527	Retinal;9-cis-Retinal	C00376;C16681	2.05596	0.0110527
1534	alpha-Cyperol;Alismol;Spathulenol	C16945;C17462	1.55601	0.0433523
1537	Macrocarpal B;Macrocarpal H;Alisol B	C17460	1.84583	0.0313682
1538	Isorubrofusarin 10-gentiobioside;Rubrofusarin-6-O-beta-D-gentiobioside;Cassiaside C		1.77215	0.00990973

## Sheet: 20_P11 vs 20_P31
id	compound name	KEGG_ID	VIP	P-VALUE
42	Pinocembrin	C09827	1.89225	0.000288445
53	Tectorigenin	C10534	2.51813	0.0088589
160	O-Phosphorylethanolamine	C00346	1.5904	0.0224109
161	myo-Inositol	C00137	2.55201	0.00816677
230	Shikimic acid	C00493	2.35487	0.0149021
274	Trimethoprim	C01965	3.03052	0.00156129
313	Artesunate		2.02172	0.0364665
378	Xanthotoxol	C00841	1.81537	0.0490762
397	Kynurenic acid	C01717	2.62688	0.00977798
429	Cordycepin	C08431	2.9213	0.00215537
495	Moracin O		2.62371	0.00241439
564	Corynanthine		2.41395	0.0184836
580	Epigallate catechin gallate (EGCG)	C09731	2.38324	0.0326678
731	Cucurbitacin A	C08793	2.53576	0.0142512
781	Galantamine	C08526	2.00796	0.0442132
821	Ganoderic acid F		2.41299	0.017967
846	3-Methoxy-4,5-methylenedioxycinnamaldehyde		2.21819	0.0403957
1009	1'-Acetoxychavicol acetate	C10426	2.25778	0.040494
1058	Nicotinate ribonucleoside	C05841	2.01249	0.0240746
1084	Capecitabine	C12650	2.29005	0.0112133
1095	Phenethylamine	C05332	2.76003	0.0137711
1124	Neolitsine		2.23675	0.0281406
1186	Arachidonic acid	C00219	2.38957	0.0470423
1199	Liriodenine	C09567	2.47247	0.0119556
1406	Lactacystin		2.09088	0.0387962
1434	4'-O-Methylirenolone		2.49369	0.0322071
1503	Cedrelone;Isomangiferin	C16979	2.68651	0.00437868
1532	Decursin;5-Geranoxy-7-methoxycoumarin;Decursinol angelate	C09258	2.39684	0.0195534
