# Supplementary material for: Response of soybean root exudates and related metabolic pathways to low phosphorus stress
Source: PLoS One. 2024 Dec 5;19(12):e0314256. doi: 10.1371/journal.pone.0314256 (PMC11620397; doi:10.1371/journal.pone.0314256)
Supplement: S4 Table — (XLSX) [file pone.0314256.s008.xlsx]

## Sheet: 10_P1 vs 10_P31
KEGG pathway ID	KEGG pathway	Compound
gmx01110	Biosynthesis of secondary metabolites - Glycine max (soybean)(18)	cpd:C22152 Bergamottin; cpd:C16321 9(S)-HPOT; cpd:C14314 4',6,7-Trihydroxyisoflavone; cpd:C11635 10-Deoxysarpagine; cpd:C10763 Cytisine; cpd:C10126 Anatabine; cpd:C09629 beta-Caryophyllene; cpd:C09581 Magnoflorine; cpd:C09265 Fraxetin; cpd:C09060 Angelicin; cpd:C08426 Sinalbin; cpd:C07593 Rotenone; cpd:C04411 (2R,3S)-3-Isopropylmalate; cpd:C03758 Dopamine; cpd:C01433 Loganin; cpd:C00805 Salicylat…
gmx01100	Metabolic pathways - Glycine max (soybean)(17)	cpd:C09629 beta-Caryophyllene; cpd:C04411 (2R,3S)-3-Isopropylmalate; cpd:C03758 Dopamine; cpd:C03033 beta-D-Glucuronoside; cpd:C01433 Loganin; cpd:C01152 N(pi)-Methyl-L-histidine; cpd:C01035 4-Guanidinobutanoate; cpd:C00805 Salicylate; cpd:C00575 3',5'-Cyclic AMP; cpd:C00500 Biliverdin; cpd:C00497 (R)-Malate; cpd:C00455 Nicotinamide D-ribonucleotide; cpd:C00365 dUMP; cpd:C00319 Sphingosine; cpd:C…
gmx00943	Isoflavonoid biosynthesis - Glycine max (soybean)(4)	cpd:C14314 4',6,7-Trihydroxyisoflavone; cpd:C12123 7,4'-Dihydroxyflavone; cpd:C10216 Daidzin; cpd:C07593 Rotenone
gmx00999	Biosynthesis of various plant secondary metabolites - Glycine max (soybean)(3)	cpd:C22152 Bergamottin; cpd:C09265 Fraxetin; cpd:C09060 Angelicin
gmx00240	Pyrimidine metabolism - Glycine max (soybean)(2)	cpd:C00365 dUMP; cpd:C00106 Uracil
gmx00950	Isoquinoline alkaloid biosynthesis - Glycine max (soybean)(2)	cpd:C09581 Magnoflorine; cpd:C03758 Dopamine
gmx00960	Tropane, piperidine and pyridine alkaloid biosynthesis - Glycine max (soybean)(2)	cpd:C10763 Cytisine; cpd:C10126 Anatabine
gmx01210	2-Oxocarboxylic acid metabolism - Glycine max (soybean)(2)	cpd:C08426 Sinalbin; cpd:C04411 (2R,3S)-3-Isopropylmalate
gmx00020	Citrate cycle (TCA cycle) - Glycine max (soybean)(1)	cpd:C00149 (S)-Malate
gmx00040	Pentose and glucuronate interconversions - Glycine max (soybean)(1)	cpd:C03033 beta-D-Glucuronoside
gmx00053	Ascorbate and aldarate metabolism - Glycine max (soybean)(1)	cpd:C03033 beta-D-Glucuronoside
gmx00230	Purine metabolism - Glycine max (soybean)(1)	cpd:C00575 3',5'-Cyclic AMP
gmx00270	Cysteine and methionine metabolism - Glycine max (soybean)(1)	cpd:C00170 5'-Methylthioadenosine
gmx00290	Valine, leucine and isoleucine biosynthesis - Glycine max (soybean)(1)	cpd:C04411 (2R,3S)-3-Isopropylmalate
gmx00330	Arginine and proline metabolism - Glycine max (soybean)(1)	cpd:C01035 4-Guanidinobutanoate
gmx00340	Histidine metabolism - Glycine max (soybean)(1)	cpd:C01152 N(pi)-Methyl-L-histidine
gmx00350	Tyrosine metabolism - Glycine max (soybean)(1)	cpd:C03758 Dopamine
gmx00410	beta-Alanine metabolism - Glycine max (soybean)(1)	cpd:C00106 Uracil
gmx00592	alpha-Linolenic acid metabolism - Glycine max (soybean)(1)	cpd:C16321 9(S)-HPOT
gmx00600	Sphingolipid metabolism - Glycine max (soybean)(1)	cpd:C00319 Sphingosine
gmx00620	Pyruvate metabolism - Glycine max (soybean)(1)	cpd:C00149 (S)-Malate
gmx00630	Glyoxylate and dicarboxylate metabolism - Glycine max (soybean)(1)	cpd:C00149 (S)-Malate
gmx00650	Butanoate metabolism - Glycine max (soybean)(1)	cpd:C00497 (R)-Malate
gmx00710	Carbon fixation in photosynthetic organisms - Glycine max (soybean)(1)	cpd:C00149 (S)-Malate
gmx00760	Nicotinate and nicotinamide metabolism - Glycine max (soybean)(1)	cpd:C00455 Nicotinamide D-ribonucleotide
gmx00770	Pantothenate and CoA biosynthesis - Glycine max (soybean)(1)	cpd:C00106 Uracil
gmx00860	Porphyrin metabolism - Glycine max (soybean)(1)	cpd:C00500 Biliverdin
gmx00908	Zeatin biosynthesis - Glycine max (soybean)(1)	cpd:C00170 5'-Methylthioadenosine
gmx00909	Sesquiterpenoid and triterpenoid biosynthesis - Glycine max (soybean)(1)	cpd:C09629 beta-Caryophyllene
gmx00941	Flavonoid biosynthesis - Glycine max (soybean)(1)	cpd:C12123 7,4'-Dihydroxyflavone
gmx00942	Anthocyanin biosynthesis - Glycine max (soybean)(1)	cpd:C08725 Pelargonin
gmx00965	Betalain biosynthesis - Glycine max (soybean)(1)	cpd:C03758 Dopamine
gmx00966	Glucosinolate biosynthesis - Glycine max (soybean)(1)	cpd:C08426 Sinalbin
gmx01200	Carbon metabolism - Glycine max (soybean)(1)	cpd:C00149 (S)-Malate
gmx01230	Biosynthesis of amino acids - Glycine max (soybean)(1)	cpd:C04411 (2R,3S)-3-Isopropylmalate
gmx01240	Biosynthesis of cofactors - Glycine max (soybean)(1)	cpd:C03033 beta-D-Glucuronoside
gmx04075	Plant hormone signal transduction - Glycine max (soybean)(1)	cpd:C00805 Salicylate

## Sheet: 10_P11 vs 10_P31
KEGG pathway ID	KEGG pathway	Compound
gmx01100	Metabolic pathways - Glycine max (soybean)(18)	cpd:C16681 9-cis-Retinal; cpd:C16353 7-Methylxanthine; cpd:C09816 Benzylsuccinate; cpd:C06213 N-Methyltryptamine; cpd:C05852 2-Hydroxyphenylacetate; cpd:C05653 Formylanthranilate; cpd:C05583 3-Methoxy-4-hydroxyphenylglycolaldehyde; cpd:C02273 Digalacturonate; cpd:C01850 Rosmarinate; cpd:C00898 (R,R)-Tartaric acid; cpd:C00455 Nicotinamide D-ribonucleotide; cpd:C00376 Retinal; cpd:C00371 Zeatin; cp…
gmx01110	Biosynthesis of secondary metabolites - Glycine max (soybean)(9)	cpd:C21833 Kaempferol-3-O-rutinoside; cpd:C17742 Demethoxycurcumin; cpd:C16353 7-Methylxanthine; cpd:C10107 Myricetin; cpd:C07271 Limonene-1,2-epoxide; cpd:C06074 Myrcene; cpd:C00371 Zeatin; cpd:C00345 6-Phospho-D-gluconate; cpd:C00109 2-Oxobutanoate
gmx00941	Flavonoid biosynthesis - Glycine max (soybean)(3)	cpd:C16417 Xanthohumol; cpd:C10107 Myricetin; cpd:C01378 Fustin
gmx00944	Flavone and flavonol biosynthesis - Glycine max (soybean)(3)	cpd:C21833 Kaempferol-3-O-rutinoside; cpd:C12630 Scolymoside; cpd:C10107 Myricetin
gmx02010	ABC transporters - Glycine max (soybean)(3)	cpd:C02273 Digalacturonate; cpd:C00121 D-Ribose; cpd:C00064 L-Glutamine
gmx00030	Pentose phosphate pathway - Glycine max (soybean)(2)	cpd:C00345 6-Phospho-D-gluconate; cpd:C00121 D-Ribose
gmx00040	Pentose and glucuronate interconversions - Glycine max (soybean)(2)	cpd:C02273 Digalacturonate; cpd:C00216 D-Arabinose
gmx00350	Tyrosine metabolism - Glycine max (soybean)(2)	cpd:C05583 3-Methoxy-4-hydroxyphenylglycolaldehyde; cpd:C01850 Rosmarinate
gmx00380	Tryptophan metabolism - Glycine max (soybean)(2)	cpd:C06213 N-Methyltryptamine; cpd:C05653 Formylanthranilate
gmx00630	Glyoxylate and dicarboxylate metabolism - Glycine max (soybean)(2)	cpd:C00898 (R,R)-Tartaric acid; cpd:C00064 L-Glutamine
gmx01230	Biosynthesis of amino acids - Glycine max (soybean)(2)	cpd:C00109 2-Oxobutanoate; cpd:C00064 L-Glutamine
gmx01240	Biosynthesis of cofactors - Glycine max (soybean)(2)	cpd:C00376 Retinal; cpd:C00064 L-Glutamine
gmx00053	Ascorbate and aldarate metabolism - Glycine max (soybean)(1)	cpd:C00216 D-Arabinose
gmx00220	Arginine biosynthesis - Glycine max (soybean)(1)	cpd:C00064 L-Glutamine
gmx00230	Purine metabolism - Glycine max (soybean)(1)	cpd:C00064 L-Glutamine
gmx00232	Caffeine metabolism - Glycine max (soybean)(1)	cpd:C16353 7-Methylxanthine
gmx00240	Pyrimidine metabolism - Glycine max (soybean)(1)	cpd:C00064 L-Glutamine
gmx00250	Alanine, aspartate and glutamate metabolism - Glycine max (soybean)(1)	cpd:C00064 L-Glutamine
gmx00260	Glycine, serine and threonine metabolism - Glycine max (soybean)(1)	cpd:C00109 2-Oxobutanoate
gmx00270	Cysteine and methionine metabolism - Glycine max (soybean)(1)	cpd:C00109 2-Oxobutanoate
gmx00290	Valine, leucine and isoleucine biosynthesis - Glycine max (soybean)(1)	cpd:C00109 2-Oxobutanoate
gmx00360	Phenylalanine metabolism - Glycine max (soybean)(1)	cpd:C05852 2-Hydroxyphenylacetate
gmx00470	D-Amino acid metabolism - Glycine max (soybean)(1)	cpd:C00064 L-Glutamine
gmx00520	Amino sugar and nucleotide sugar metabolism - Glycine max (soybean)(1)	cpd:C00216 D-Arabinose
gmx00590	Arachidonic acid metabolism - Glycine max (soybean)(1)	cpd:C14780 11(R)-HETE
gmx00640	Propanoate metabolism - Glycine max (soybean)(1)	cpd:C00109 2-Oxobutanoate
gmx00660	C5-Branched dibasic acid metabolism - Glycine max (soybean)(1)	cpd:C00109 2-Oxobutanoate
gmx00750	Vitamin B6 metabolism - Glycine max (soybean)(1)	cpd:C00064 L-Glutamine
gmx00760	Nicotinate and nicotinamide metabolism - Glycine max (soybean)(1)	cpd:C00455 Nicotinamide D-ribonucleotide
gmx00903	Limonene and pinene degradation - Glycine max (soybean)(1)	cpd:C07271 Limonene-1,2-epoxide
gmx00908	Zeatin biosynthesis - Glycine max (soybean)(1)	cpd:C00371 Zeatin
gmx00910	Nitrogen metabolism - Glycine max (soybean)(1)	cpd:C00064 L-Glutamine
gmx00945	Stilbenoid, diarylheptanoid and gingerol biosynthesis - Glycine max (soybean)(1)	cpd:C17742 Demethoxycurcumin
gmx00970	Aminoacyl-tRNA biosynthesis - Glycine max (soybean)(1)	cpd:C00064 L-Glutamine
gmx00999	Biosynthesis of various plant secondary metabolites - Glycine max (soybean)(1)	cpd:C09311 Scoparone
gmx01200	Carbon metabolism - Glycine max (soybean)(1)	cpd:C00345 6-Phospho-D-gluconate
gmx01210	2-Oxocarboxylic acid metabolism - Glycine max (soybean)(1)	cpd:C00109 2-Oxobutanoate
gmx01250	Biosynthesis of nucleotide sugars - Glycine max (soybean)(1)	cpd:C00216 D-Arabinose
gmx04075	Plant hormone signal transduction - Glycine max (soybean)(1)	cpd:C00371 Zeatin

## Sheet: 20_P1 vs 20_P31
KEGG pathway ID	KEGG pathway	Compound
gmx01100	Metabolic pathways - Glycine max (soybean)(35)	cpd:C16681 9-cis-Retinal; cpd:C16353 7-Methylxanthine; cpd:C11900 Baccatin III; cpd:C11393 (-)-alpha-Terpineol; cpd:C10503 Medicarpin; cpd:C08491 (-)-Jasmonic acid; cpd:C07130 Theophylline; cpd:C05631 Eriodictyol; cpd:C05174 (S)-Cheilanthifoline; cpd:C04411 (2R,3S)-3-Isopropylmalate; cpd:C04236 (2S)-2-Isopropyl-3-oxosuccinate; cpd:C03758 Dopamine; cpd:C03519 N-Acetyl-L-phenylalanine; cpd:C03033 b…
gmx01110	Biosynthesis of secondary metabolites - Glycine max (soybean)(23)	cpd:C19707 (+)-Columbianetin; cpd:C16353 7-Methylxanthine; cpd:C11900 Baccatin III; cpd:C11393 (-)-alpha-Terpineol; cpd:C10503 Medicarpin; cpd:C08628 Lupeol; cpd:C08491 (-)-Jasmonic acid; cpd:C07601 Ginkgolide A; cpd:C07130 Theophylline; cpd:C06184 N-Methylpelletierine; cpd:C05631 Eriodictyol; cpd:C05174 (S)-Cheilanthifoline; cpd:C04411 (2R,3S)-3-Isopropylmalate; cpd:C04236 (2S)-2-Isopropyl-3-oxo…
gmx00943	Isoflavonoid biosynthesis - Glycine max (soybean)(6)	cpd:C16195 Glycitin; cpd:C10509 Ononin; cpd:C10503 Medicarpin; cpd:C10216 Daidzin; cpd:C00858 Formononetin; cpd:C00509 Naringenin
gmx00330	Arginine and proline metabolism - Glycine max (soybean)(4)	cpd:C01250 N-Acetyl-L-glutamate 5-semialdehyde; cpd:C01035 4-Guanidinobutanoate; cpd:C00791 Creatinine; cpd:C00019 S-Adenosyl-L-methionine
gmx00941	Flavonoid biosynthesis - Glycine max (soybean)(4)	cpd:C09827 Pinocembrin; cpd:C09756 Homoeriodictyol; cpd:C05631 Eriodictyol; cpd:C00509 Naringenin
gmx01210	2-Oxocarboxylic acid metabolism - Glycine max (soybean)(4)	cpd:C04411 (2R,3S)-3-Isopropylmalate; cpd:C04236 (2S)-2-Isopropyl-3-oxosuccinate; cpd:C01250 N-Acetyl-L-glutamate 5-semialdehyde; cpd:C00417 cis-Aconitate
gmx01230	Biosynthesis of amino acids - Glycine max (soybean)(4)	cpd:C04411 (2R,3S)-3-Isopropylmalate; cpd:C01250 N-Acetyl-L-glutamate 5-semialdehyde; cpd:C00152 L-Asparagine; cpd:C00019 S-Adenosyl-L-methionine
gmx01240	Biosynthesis of cofactors - Glycine max (soybean)(4)	cpd:C03033 beta-D-Glucuronoside; cpd:C00376 Retinal; cpd:C00295 Orotate; cpd:C00019 S-Adenosyl-L-methionine
gmx00960	Tropane, piperidine and pyridine alkaloid biosynthesis - Glycine max (soybean)(3)	cpd:C12453 Acetylpseudotropine; cpd:C12452 Acetyltropine; cpd:C06184 N-Methylpelletierine
gmx00999	Biosynthesis of various plant secondary metabolites - Glycine max (soybean)(3)	cpd:C19707 (+)-Columbianetin; cpd:C09311 Scoparone; cpd:C00019 S-Adenosyl-L-methionine
gmx00230	Purine metabolism - Glycine max (soybean)(2)	cpd:C06196 2'-Deoxyinosine 5'-phosphate; cpd:C00144 GMP
gmx00232	Caffeine metabolism - Glycine max (soybean)(2)	cpd:C16353 7-Methylxanthine; cpd:C07130 Theophylline
gmx00240	Pyrimidine metabolism - Glycine max (soybean)(2)	cpd:C01168 Pseudouridine 5'-phosphate; cpd:C00295 Orotate
gmx00290	Valine, leucine and isoleucine biosynthesis - Glycine max (soybean)(2)	cpd:C04411 (2R,3S)-3-Isopropylmalate; cpd:C04236 (2S)-2-Isopropyl-3-oxosuccinate
gmx00564	Glycerophospholipid metabolism - Glycine max (soybean)(2)	cpd:C06772 Diethanolamine; cpd:C00346 Ethanolamine phosphate
gmx00660	C5-Branched dibasic acid metabolism - Glycine max (soybean)(2)	cpd:C00490 Itaconate; cpd:C00417 cis-Aconitate
gmx00904	Diterpenoid biosynthesis - Glycine max (soybean)(2)	cpd:C11900 Baccatin III; cpd:C07601 Ginkgolide A
gmx00909	Sesquiterpenoid and triterpenoid biosynthesis - Glycine max (soybean)(2)	cpd:C09684 Humulene; cpd:C08628 Lupeol
gmx00944	Flavone and flavonol biosynthesis - Glycine max (soybean)(2)	cpd:C12627 Apigenin 7-O-neohesperidoside; cpd:C01470 Acacetin
gmx00950	Isoquinoline alkaloid biosynthesis - Glycine max (soybean)(2)	cpd:C05174 (S)-Cheilanthifoline; cpd:C03758 Dopamine
gmx04075	Plant hormone signal transduction - Glycine max (soybean)(2)	cpd:C18699 (-)-Jasmonoyl-L-isoleucine; cpd:C08491 (-)-Jasmonic acid
gmx00020	Citrate cycle (TCA cycle) - Glycine max (soybean)(1)	cpd:C00417 cis-Aconitate
gmx00040	Pentose and glucuronate interconversions - Glycine max (soybean)(1)	cpd:C03033 beta-D-Glucuronoside
gmx00053	Ascorbate and aldarate metabolism - Glycine max (soybean)(1)	cpd:C03033 beta-D-Glucuronoside
gmx00220	Arginine biosynthesis - Glycine max (soybean)(1)	cpd:C01250 N-Acetyl-L-glutamate 5-semialdehyde
gmx00250	Alanine, aspartate and glutamate metabolism - Glycine max (soybean)(1)	cpd:C00152 L-Asparagine
gmx00260	Glycine, serine and threonine metabolism - Glycine max (soybean)(1)	cpd:C00719 Betaine
gmx00261	Monobactam biosynthesis - Glycine max (soybean)(1)	cpd:C00019 S-Adenosyl-L-methionine
gmx00270	Cysteine and methionine metabolism - Glycine max (soybean)(1)	cpd:C00019 S-Adenosyl-L-methionine
gmx00310	Lysine degradation - Glycine max (soybean)(1)	cpd:C02727 N6-Acetyl-L-lysine
gmx00340	Histidine metabolism - Glycine max (soybean)(1)	cpd:C01152 N(pi)-Methyl-L-histidine
gmx00350	Tyrosine metabolism - Glycine max (soybean)(1)	cpd:C03758 Dopamine
gmx00360	Phenylalanine metabolism - Glycine max (soybean)(1)	cpd:C03519 N-Acetyl-L-phenylalanine
gmx00380	Tryptophan metabolism - Glycine max (soybean)(1)	cpd:C00780 Serotonin
gmx00400	Phenylalanine, tyrosine and tryptophan biosynthesis - Glycine max (soybean)(1)	cpd:C00296 Quinate
gmx00460	Cyanoamino acid metabolism - Glycine max (soybean)(1)	cpd:C00152 L-Asparagine
gmx00480	Glutathione metabolism - Glycine max (soybean)(1)	cpd:C01419 Cys-Gly
gmx00563	Glycosylphosphatidylinositol (GPI)-anchor biosynthesis - Glycine max (soybean)(1)	cpd:C00346 Ethanolamine phosphate
gmx00590	Arachidonic acid metabolism - Glycine max (soybean)(1)	cpd:C05950 20-COOH-Leukotriene B4
gmx00592	alpha-Linolenic acid metabolism - Glycine max (soybean)(1)	cpd:C08491 (-)-Jasmonic acid
gmx00600	Sphingolipid metabolism - Glycine max (soybean)(1)	cpd:C00346 Ethanolamine phosphate
gmx00630	Glyoxylate and dicarboxylate metabolism - Glycine max (soybean)(1)	cpd:C00417 cis-Aconitate
gmx00908	Zeatin biosynthesis - Glycine max (soybean)(1)	cpd:C00019 S-Adenosyl-L-methionine
gmx00940	Phenylpropanoid biosynthesis - Glycine max (soybean)(1)	cpd:C00761 Coniferin
gmx00945	Stilbenoid, diarylheptanoid and gingerol biosynthesis - Glycine max (soybean)(1)	cpd:C05901 Piceatannol
gmx00965	Betalain biosynthesis - Glycine max (soybean)(1)	cpd:C03758 Dopamine
gmx00970	Aminoacyl-tRNA biosynthesis - Glycine max (soybean)(1)	cpd:C00152 L-Asparagine
gmx02010	ABC transporters - Glycine max (soybean)(1)	cpd:C00719 Betaine
gmx04122	Sulfur relay system - Glycine max (soybean)(1)	cpd:C00019 S-Adenosyl-L-methionine

## Sheet: 20_P11 vs 20_P31
KEGG pathway ID	KEGG pathway	Compound
gmx01100	Metabolic pathways - Glycine max (soybean)(7)	cpd:C05841 Nicotinate D-ribonucleoside; cpd:C05332 Phenethylamine; cpd:C01717 4-Hydroxy-2-quinolinecarboxylic acid; cpd:C00493 Shikimate; cpd:C00346 Ethanolamine phosphate; cpd:C00219 Arachidonate; cpd:C00137 myo-Inositol
gmx01110	Biosynthesis of secondary metabolites - Glycine max (soybean)(4)	cpd:C08526 Galanthamine; cpd:C00841 Xanthotoxol; cpd:C00493 Shikimate; cpd:C00137 myo-Inositol
gmx00999	Biosynthesis of various plant secondary metabolites - Glycine max (soybean)(2)	cpd:C00841 Xanthotoxol; cpd:C00493 Shikimate
gmx00052	Galactose metabolism - Glycine max (soybean)(1)	cpd:C00137 myo-Inositol
gmx00053	Ascorbate and aldarate metabolism - Glycine max (soybean)(1)	cpd:C00137 myo-Inositol
gmx00360	Phenylalanine metabolism - Glycine max (soybean)(1)	cpd:C05332 Phenethylamine
gmx00380	Tryptophan metabolism - Glycine max (soybean)(1)	cpd:C01717 4-Hydroxy-2-quinolinecarboxylic acid
gmx00400	Phenylalanine, tyrosine and tryptophan biosynthesis - Glycine max (soybean)(1)	cpd:C00493 Shikimate
gmx00562	Inositol phosphate metabolism - Glycine max (soybean)(1)	cpd:C00137 myo-Inositol
gmx00563	Glycosylphosphatidylinositol (GPI)-anchor biosynthesis - Glycine max (soybean)(1)	cpd:C00346 Ethanolamine phosphate
gmx00564	Glycerophospholipid metabolism - Glycine max (soybean)(1)	cpd:C00346 Ethanolamine phosphate
gmx00590	Arachidonic acid metabolism - Glycine max (soybean)(1)	cpd:C00219 Arachidonate
gmx00591	Linoleic acid metabolism - Glycine max (soybean)(1)	cpd:C00219 Arachidonate
gmx00600	Sphingolipid metabolism - Glycine max (soybean)(1)	cpd:C00346 Ethanolamine phosphate
gmx00760	Nicotinate and nicotinamide metabolism - Glycine max (soybean)(1)	cpd:C05841 Nicotinate D-ribonucleoside
gmx00941	Flavonoid biosynthesis - Glycine max (soybean)(1)	cpd:C09827 Pinocembrin
gmx00950	Isoquinoline alkaloid biosynthesis - Glycine max (soybean)(1)	cpd:C08526 Galanthamine
gmx01040	Biosynthesis of unsaturated fatty acids - Glycine max (soybean)(1)	cpd:C00219 Arachidonate
gmx01230	Biosynthesis of amino acids - Glycine max (soybean)(1)	cpd:C00493 Shikimate
gmx01240	Biosynthesis of cofactors - Glycine max (soybean)(1)	cpd:C00493 Shikimate
gmx01250	Biosynthesis of nucleotide sugars - Glycine max (soybean)(1)	cpd:C00137 myo-Inositol
gmx02010	ABC transporters - Glycine max (soybean)(1)	cpd:C00137 myo-Inositol
gmx04070	Phosphatidylinositol signaling system - Glycine max (soybean)(1)	cpd:C00137 myo-Inositol
