# Supplementary material for: Response of soybean root exudates and related metabolic pathways to low phosphorus stress
Source: PLoS One. 2024 Dec 5;19(12):e0314256. doi: 10.1371/journal.pone.0314256 (PMC11620397; doi:10.1371/journal.pone.0314256)
Supplement: S5 Table — (XLSX) [file pone.0314256.s009.xlsx]

## Sheet: 10_P1 vs 10_P31
Pathway	Total	Hits	Raw p	-ln(p)	Holm adjust	FDR	Impact	Hits Cpd	Total Cpd
Isoquinoline alkaloid biosynthesis	6	1	0.1321	2.0242	1	1	0.5	Dopamine cpd:C03758	L-Tyrosine cpd:C00082; L-Dopa cpd:C00355; Dopamine cpd:C03758; 4-Hydroxyphenylpyruvic acid cpd:C01179; Tyramine cpd:C00483; 3,4-Dihydroxyphenylacetaldehyde cpd:C04043
Anthocyanin biosynthesis	8	1	0.17226	1.7587	1	1	0	Pelargonin cpd:C08725	Delphinidin 3-O-glucoside cpd:C12138; Cyanidin 3-O-(6-O-p-coumaroyl)glucoside cpd:C12095; Chrysanthemin cpd:C08604; Pelargonidin 3-O-glucoside cpd:C12137; Delphin cpd:C16312; Cyanidin 3-O-(6-O-p-coumaroyl)glucoside-5-O-glucoside cpd:C12096; Cyanin cpd:C08639; Pelargonin cpd:C08725
Pyrimidine metabolism	38	2	0.22075	1.5107	1	1	0.03972	dUMP cpd:C00365; Uracil cpd:C00106	Thioredoxin cpd:C00342; Uridine 5'-diphosphate cpd:C00015; Uridine 5'-monophosphate cpd:C00105; L-Glutamine cpd:C00064; Carbamoylphosphate cpd:C00169; 4,5-Dihydroorotic acid cpd:C00337; Orotidylic acid cpd:C01103; RNA cpd:C00046; Uridine triphosphate cpd:C00075; Dihydrouracil cpd:C00429; Ureidopropionic acid cpd:C02642; Cytidine triphosphate cpd:C00063; CDP cpd:C00112; Cytidine monophosphate cpd:…
Nicotinate and nicotinamide metabolism	12	1	0.24726	1.3973	1	1	0.07194	Nicotinamide ribotide cpd:C00455	L-Aspartic acid cpd:C00049; Iminoaspartic acid cpd:C05840; Dihydroxyacetone phosphate cpd:C00111; Quinolinic acid cpd:C03722; Nicotinic acid mononucleotide cpd:C01185; Nicotinic acid adenine dinucleotide cpd:C00857; Nicotinamide ribotide cpd:C00455; NAD cpd:C00003; Nicotinate D-ribonucleoside cpd:C05841; Nicotinic acid cpd:C00253; Nicotinamide riboside cpd:C03150; NADP cpd:C00006
Tyrosine metabolism	18	1	0.34758	1.0567	1	1	0.04545	Dopamine cpd:C03758	3,4-Dihydroxyphenylglycol cpd:C05576; L-Dopa cpd:C00355; Homogentisic acid cpd:C00544; 4-Fumarylacetoacetic acid cpd:C01061; L-Tyrosine cpd:C00082; 4-Hydroxyphenylpyruvic acid cpd:C01179; Succinic acid semialdehyde cpd:C00232; Tyramine cpd:C00483; Dopamine cpd:C03758; N-Methyltyramine cpd:C02442; 3,4-Dihydroxymandelaldehyde cpd:C05577; Gentisate aldehyde cpd:C05585; Fumaric acid cpd:C00122; Aceto…
alpha-Linolenic acid metabolism	23	1	0.4212	0.86466	1	1	0.15	9(S)-HPOT cpd:C16321	13(S)-HPOT cpd:C04785; OPC4-CoA cpd:C16335; OPC6-CoA cpd:C16331; 3-Oxo-OPC4-CoA cpd:C16338; 3-Oxo-OPC6-CoA cpd:C16334; Alpha-Linolenic acid cpd:C06427; 12-OPDA cpd:C01226; (-)-Jasmonic acid cpd:C08491; 3-Oxo-OPC8-CoA cpd:C16330; OPC8-CoA cpd:C16327; (9Z,15Z)-(13S)-12,13-Epoxyoctadeca-9,11,15-trienoic acid cpd:C04672; 9(S)-HPOT cpd:C16321; 8-[(1R,2R)-3-Oxo-2-{(Z)-pent-2-enyl}cyclopentyl]octanoate …
Valine, leucine and isoleucine biosynthesis	26	1	0.46144	0.77341	1	1	0.0178	3-Isopropylmalate cpd:C04411	(R)-2-Methylmalate cpd:C02612; Citraconic acid cpd:C02226; D-erythro-3-Methylmalate cpd:C06032; L-Threonine cpd:C00188; 3-Methyl-2-oxovaleric acid cpd:C00671; L-Leucine cpd:C00123; (R) 2,3-Dihydroxy-3-methylvalerate cpd:C06007; 2-Isopropylmalic acid cpd:C02504; 3-Isopropylmalate cpd:C04411; Alpha-ketoisovaleric acid cpd:C00141; L-Valine cpd:C00183; (R)-2,3-Dihydroxy-isovalerate cpd:C04272; (S)-2-…
Porphyrin and chlorophyll metabolism	29	1	0.49897	0.69521	1	1	0	Biliverdin cpd:C00500	Heme O cpd:C15672; Heme cpd:C00032; Coproporphyrin III cpd:C03263; Phytyl diphosphate cpd:C05427; Chlorophyllide cpd:C02139; Divinylprotochlorophyllide cpd:C11831; 13(1)-Oxo-magnesium-protoporphyrin IX 13-monomethyl ester cpd:C11830; 13(1)-Hydroxy-magnesium-protoporphyrin IX 13-monomethyl ester cpd:C11829; Magnesium protoporphyrin monomethyl ester cpd:C04536; Protoporphyrin IX cpd:C02191; Magnesi…
Cysteine and methionine metabolism	34	1	0.55597	0.58704	1	1	0.04808	5'-Methylthioadenosine cpd:C00170	1-Aminocyclopropane-1-carboxylate cpd:C01234; S-Adenosylmethionine cpd:C00019; 2-Oxo-4-methylthiobutanoic acid cpd:C01180; 1,2-Dihydroxy-3-keto-5-methylthiopentene cpd:C15606; 5'-Methylthioadenosine cpd:C00170; S-Adenosylmethioninamine cpd:C01137; L-Cystathionine cpd:C02291; L-Homocysteine cpd:C00155; L-Methionine cpd:C00073; S-Adenosylhomocysteine cpd:C00021; O-Succinyl-L-homoserine cpd:C01118; …
Glucosinolate biosynthesis	54	1	0.72744	0.31822	1	1	0	Sinalbin cpd:C08426	L-Methionine cpd:C00073; Homomethionine cpd:C17213; S-(4-Methylthiobutylthiohydroximoyl)-L-cysteine cpd:C17242; 3-Methylthiopropyl-desulfoglucosinolate cpd:C17244; 2-Oxo-5-methylthiopentanoic acid cpd:C17211; 4-Methylthiobutanaldoxime cpd:C17241; 4-Methylthiobutylthiohydroximate cpd:C17243; 2-Oxo-4-methylthiobutanoic acid cpd:C01180; 2-Oxo-6-methylthiohexanoic acid cpd:C17216; 2-Oxo-7-methylthioh…

## Sheet: 10_P11 vs 10_P31
Pathway	Total	Hits	Raw p	-ln(p)	Holm adjust	FDR	Impact	Hits Cpd	Total Cpd
Pentose phosphate pathway	18	2	0.05268	2.9435	1	1	0.125	D-Ribose cpd:C00121; 6-Phosphogluconic acid cpd:C00345	Glucose 6-phosphate cpd:C00668; Deoxyribose cpd:C01801; D-Ribulose 5-phosphate cpd:C00117; D-Ribose cpd:C00121; Sedoheptulose 7-phosphate cpd:C05382; D-Glyceraldehyde 3-phosphate cpd:C00118; D-Ribulose 5-phosphate cpd:C00199; Beta-D-Fructose 6-phosphate cpd:C05345; beta-D-Fructose 1,6-bisphosphate cpd:C05378; 6-Phosphogluconic acid cpd:C00345; 6-Phosphonoglucono-D-lactone cpd:C01236; Beta-D-Gluco…
Phenylalanine metabolism	8	1	0.15629	1.856	1	1	0	Ortho-Hydroxyphenylacetic acid cpd:C05852	L-Phenylalanine cpd:C00079; Phenylethylamine cpd:C05332; Phenylpyruvic acid cpd:C00166; trans-Cinnamic acid cpd:C00423; Phenylacetaldehyde cpd:C00601; Ortho-Hydroxyphenylacetic acid cpd:C05852; 2-Phenylacetamide cpd:C02505; 4-Hydroxycinnamic acid cpd:C00811
Caffeine metabolism	10	1	0.19153	1.6527	1	1	0	7-Methylxanthine cpd:C16353	1-Methylxanthine cpd:C16358; 1,3,7-Trimethyluric acid cpd:C16361; Theobromine cpd:C07480; 7-Methylxanthine cpd:C16353; Paraxanthine cpd:C13747; 1-Methyluric acid cpd:C16359; 3,6,8-Trimethylallantoin cpd:C16362; 3,7-Dimethyluric acid cpd:C16360; 7-Methyluric acid cpd:C16355; 1,7-Dimethyluric acid cpd:C16356
Nicotinate and nicotinamide metabolism	12	1	0.22534	1.4901	1	1	0.07194	Nicotinamide ribotide cpd:C00455	L-Aspartic acid cpd:C00049; Iminoaspartic acid cpd:C05840; Dihydroxyacetone phosphate cpd:C00111; Quinolinic acid cpd:C03722; Nicotinic acid mononucleotide cpd:C01185; Nicotinic acid adenine dinucleotide cpd:C00857; Nicotinamide ribotide cpd:C00455; NAD cpd:C00003; Nicotinate D-ribonucleoside cpd:C05841; Nicotinic acid cpd:C00253; Nicotinamide riboside cpd:C03150; NADP cpd:C00006
Flavonoid biosynthesis	43	2	0.22684	1.4835	1	1	0.00051	Fustin cpd:C01378; Myricetin cpd:C10107	Pinobanksin cpd:C09826; p-Coumaroyl quinic acid cpd:C12208; 4-Coumaroylshikimate cpd:C02947; Kaempferol cpd:C05903; Delphinidin cpd:C05908; Cyanidin cpd:C05905; Pelargonidin cpd:C05904; Leucodelphinidin cpd:C05909; Leucocyanidin cpd:C05906; cis-3,4-Leucopelargonidin cpd:C03648; Garbanzol cpd:C09751; Dihydrokaempferol cpd:C00974; Naringenin cpd:C00509; Liquiritigenin cpd:C09762; Pentahydroxyflavan…
Nitrogen metabolism	15	1	0.27352	1.2964	1	1	0	L-Glutamine cpd:C00064	L-Phenylalanine cpd:C00079; Formamide cpd:C00488; Cyanate cpd:C01417; Carbon dioxide cpd:C00011; Ammonia cpd:C00014; Nitrate cpd:C00244; Nitrite cpd:C00088; L-Glutamic acid cpd:C00025; L-Glutamine cpd:C00064; Allocystathionine cpd:C00542; Nitrile cpd:C00726; Formic acid cpd:C00058; Carbamic acid cpd:C01563; Carbonic acid cpd:C01353; Glycine cpd:C00037
Alanine, aspartate and glutamate metabolism	22	1	0.37498	0.98089	1	1	0.24138	L-Glutamine cpd:C00064	2-Oxosuccinamate cpd:C02362; L-Aspartic acid cpd:C00049; Argininosuccinic acid cpd:C03406; Adenylsuccinic acid cpd:C03794; L-Alanine cpd:C00041; Succinic acid semialdehyde cpd:C00232; Oxoglutaric acid cpd:C00026; L-Glutamine cpd:C00064; L-Glutamic acid cpd:C00025; 2-Keto-glutaramic acid cpd:C00940; (S)-1-Pyrroline-5-carboxylate cpd:C03912; Oxalacetic acid cpd:C00036; L-Asparagine cpd:C00152; Fuma…
Pyrimidine metabolism	38	1	0.55823	0.58298	1	1	0	L-Glutamine cpd:C00064	Thioredoxin cpd:C00342; Uridine 5'-diphosphate cpd:C00015; Uridine 5'-monophosphate cpd:C00105; L-Glutamine cpd:C00064; Carbamoylphosphate cpd:C00169; 4,5-Dihydroorotic acid cpd:C00337; Orotidylic acid cpd:C01103; RNA cpd:C00046; Uridine triphosphate cpd:C00075; Dihydrouracil cpd:C00429; Ureidopropionic acid cpd:C02642; Cytidine triphosphate cpd:C00063; CDP cpd:C00112; Cytidine monophosphate cpd:…
Arginine and proline metabolism	38	1	0.55823	0.58298	1	1	0	L-Glutamine cpd:C00064	Ammonia cpd:C00014; Carbamoylphosphate cpd:C00169; Ornithine cpd:C00077; Citrulline cpd:C00327; L-Aspartic acid cpd:C00049; Argininosuccinic acid cpd:C03406; L-Arginine cpd:C00062; L-Glutamic acid cpd:C00025; N-Acetyl-L-alanine cpd:C00624; N-Acetyl-L-glutamyl 5-phosphate cpd:C04133; N-Acetyl-L-glutamate 5-semialdehyde cpd:C01250; N-Acetylornithine cpd:C00437; L-Proline cpd:C00148; Peptide cpd:C00…
Purine metabolism	61	1	0.73386	0.30943	1	1	0	L-Glutamine cpd:C00064	Guanosine diphosphate cpd:C00035; Xanthine cpd:C00385; D-Ribulose 5-phosphate cpd:C00117; Phosphoribosyl pyrophosphate cpd:C00119; L-Glutamine cpd:C00064; 5-Phosphoribosylamine cpd:C03090; Glycineamideribotide cpd:C03838; AICAR cpd:C04677; SAICAR cpd:C04823; 5-amino-1-(5-phospho-D-ribosyl)imidazole-4-carboxylate cpd:C04751; RNA cpd:C00046; Adenosine triphosphate cpd:C00002; dATP cpd:C00131; ADP c…
Aminoacyl-tRNA biosynthesis	67	1	0.76719	0.26502	1	1	0	L-Glutamine cpd:C00064	L-Asparagine cpd:C00152; tRNA(Asn) cpd:C01637; L-Histidine cpd:C00135; tRNA(His) cpd:C01643; L-Phenylalanine cpd:C00079; tRNA(Phe) cpd:C01648; L-Arginine cpd:C00062; tRNA(Arg) cpd:C01636; L-Glutamine cpd:C00064; tRNA(Gln) cpd:C01640; L-Cysteine cpd:C00097; tRNA(Cys) cpd:C01639; Glycine cpd:C00037; tRNA(Gly) cpd:C01642; tRNA(Asp) cpd:C01638; L-Aspartic acid cpd:C00049; L-Serine cpd:C00065; tRNA(Se…

## Sheet: 20_P1 vs 20_P31
Pathway	Total	Hits	Raw p	-ln(p)	Holm adjust	FDR	Impact	Hits Cpd	Total Cpd
Monoterpenoid biosynthesis	4	1	0.15488	1.8651	1	1	0.5	(-)-alpha-Terpineol cpd:C11393	Geranyl-PP cpd:C00341; (-)-alpha-Terpineol cpd:C11393; Myrcene cpd:C06074; Eucalyptol cpd:C09844
Isoquinoline alkaloid biosynthesis	6	1	0.22324	1.4995	1	1	0.5	Dopamine cpd:C03758	L-Tyrosine cpd:C00082; L-Dopa cpd:C00355; Dopamine cpd:C03758; 4-Hydroxyphenylpyruvic acid cpd:C01179; Tyramine cpd:C00483; 3,4-Dihydroxyphenylacetaldehyde cpd:C04043
Flavonoid biosynthesis	43	3	0.25856	1.3526	1	1	0.18888	Naringenin cpd:C00509; Eriodictyol cpd:C05631; Pinocembrin cpd:C09827	Pinobanksin cpd:C09826; p-Coumaroyl quinic acid cpd:C12208; 4-Coumaroylshikimate cpd:C02947; Kaempferol cpd:C05903; Delphinidin cpd:C05908; Cyanidin cpd:C05905; Pelargonidin cpd:C05904; Leucodelphinidin cpd:C05909; Leucocyanidin cpd:C05906; cis-3,4-Leucopelargonidin cpd:C03648; Garbanzol cpd:C09751; Dihydrokaempferol cpd:C00974; Naringenin cpd:C00509; Liquiritigenin cpd:C09762; Pentahydroxyflavan…
Valine, leucine and isoleucine biosynthesis	26	2	0.29052	1.2361	1	1	0.0178	3-Isopropylmalate cpd:C04411; 2-Isopropyl-3-oxosuccinate cpd:C04236	(R)-2-Methylmalate cpd:C02612; Citraconic acid cpd:C02226; D-erythro-3-Methylmalate cpd:C06032; L-Threonine cpd:C00188; 3-Methyl-2-oxovaleric acid cpd:C00671; L-Leucine cpd:C00123; (R) 2,3-Dihydroxy-3-methylvalerate cpd:C06007; 2-Isopropylmalic acid cpd:C02504; 3-Isopropylmalate cpd:C04411; Alpha-ketoisovaleric acid cpd:C00141; L-Valine cpd:C00183; (R)-2,3-Dihydroxy-isovalerate cpd:C04272; (S)-2-…
Caffeine metabolism	10	1	0.34407	1.0669	1	1	0	7-Methylxanthine cpd:C16353	1-Methylxanthine cpd:C16358; 1,3,7-Trimethyluric acid cpd:C16361; Theobromine cpd:C07480; 7-Methylxanthine cpd:C16353; Paraxanthine cpd:C13747; 1-Methyluric acid cpd:C16359; 3,6,8-Trimethylallantoin cpd:C16362; 3,7-Dimethyluric acid cpd:C16360; 7-Methyluric acid cpd:C16355; 1,7-Dimethyluric acid cpd:C16356
Stilbenoid, diarylheptanoid and gingerol biosynthesis	10	1	0.34407	1.0669	1	1	0	3,3',4'5-Tetrahydroxystilbene cpd:C05901	Resveratrol cpd:C03582; Cinnamoyl-CoA cpd:C00540; 4-Coumaroylshikimate cpd:C02947; p-Coumaroyl quinic acid cpd:C12208; Caffeoyl-CoA cpd:C00323; p-Coumaroyl-CoA cpd:C00223; 3,3',4'5-Tetrahydroxystilbene cpd:C05901; 5-O-Caffeoylshikimic acid cpd:C10434; Chlorogenic acid cpd:C00852; Feruloyl-CoA cpd:C00406
Sphingolipid metabolism	13	1	0.4224	0.86181	1	1	0.33333	O-Phosphoethanolamine cpd:C00346	Sphinganine cpd:C00836; Dihydroceramide cpd:C12126; Palmityl-CoA cpd:C00154; L-Serine cpd:C00065; Galabiosylceramide cpd:C06126; Lactosylceramide cpd:C01290; Sphingosine 1-phosphate cpd:C06124; Sphinganine 1-phosphate cpd:C01120; Ceramide cpd:C00195; 3-Dehydrosphinganine cpd:C02934; Galactosylceramide cpd:C02686; Glucosylceramide cpd:C01190; O-Phosphoethanolamine cpd:C00346
Arginine and proline metabolism	38	2	0.46975	0.75556	1	1	0.00849	N-Acetyl-L-glutamate 5-semialdehyde cpd:C01250; S-Adenosylmethionine cpd:C00019	Ammonia cpd:C00014; Carbamoylphosphate cpd:C00169; Ornithine cpd:C00077; Citrulline cpd:C00327; L-Aspartic acid cpd:C00049; Argininosuccinic acid cpd:C03406; L-Arginine cpd:C00062; L-Glutamic acid cpd:C00025; N-Acetyl-L-alanine cpd:C00624; N-Acetyl-L-glutamyl 5-phosphate cpd:C04133; N-Acetyl-L-glutamate 5-semialdehyde cpd:C01250; N-Acetylornithine cpd:C00437; L-Proline cpd:C00148; Peptide cpd:C00…
Glyoxylate and dicarboxylate metabolism	17	1	0.51271	0.66804	1	1	0.09524	cis-Aconitic acid cpd:C00417	cis-Aconitic acid cpd:C00417; Isocitric acid cpd:C00311; Formamide cpd:C00488; N10-Formyl-THF cpd:C00234; Glycolic acid cpd:C00160; Formic acid cpd:C00058; Citric acid cpd:C00158; L-Malic acid cpd:C00149; D-Ribulose 1,5-bisphosphate cpd:C01182; Glyoxylic acid cpd:C00048; Succinic acid cpd:C00042; Carbon dioxide cpd:C00011; H+ cpd:C00080; Acetyl-CoA cpd:C00024; Oxalacetic acid cpd:C00036; 3-Phosph…
Tyrosine metabolism	18	1	0.53303	0.62917	1	1	0.04545	Dopamine cpd:C03758	3,4-Dihydroxyphenylglycol cpd:C05576; L-Dopa cpd:C00355; Homogentisic acid cpd:C00544; 4-Fumarylacetoacetic acid cpd:C01061; L-Tyrosine cpd:C00082; 4-Hydroxyphenylpyruvic acid cpd:C01179; Succinic acid semialdehyde cpd:C00232; Tyramine cpd:C00483; Dopamine cpd:C03758; N-Methyltyramine cpd:C02442; 3,4-Dihydroxymandelaldehyde cpd:C05577; Gentisate aldehyde cpd:C05585; Fumaric acid cpd:C00122; Aceto…
Citrate cycle (TCA cycle)	20	1	0.57121	0.56	1	1	0.04728	cis-Aconitic acid cpd:C00417	Enzyme N6-(dihydrolipoyl)lysine cpd:C15973; Oxoglutaric acid cpd:C00026; Thiamine pyrophosphate cpd:C00068; Enzyme N6-(lipoyl)lysine cpd:C15972; 3-carboxy-1-hydroxypropylthiamine diphosphate cpd:C05381; Succinyl-CoA cpd:C00091; Succinic acid cpd:C00042; Oxalosuccinic acid cpd:C05379; Isocitric acid cpd:C00311; Oxalacetic acid cpd:C00036; Acetyl-CoA cpd:C00024; L-Malic acid cpd:C00149; cis-Aconiti…
Alanine, aspartate and glutamate metabolism	22	1	0.60632	0.50035	1	1	0	L-Asparagine cpd:C00152	2-Oxosuccinamate cpd:C02362; L-Aspartic acid cpd:C00049; Argininosuccinic acid cpd:C03406; Adenylsuccinic acid cpd:C03794; L-Alanine cpd:C00041; Succinic acid semialdehyde cpd:C00232; Oxoglutaric acid cpd:C00026; L-Glutamine cpd:C00064; L-Glutamic acid cpd:C00025; 2-Keto-glutaramic acid cpd:C00940; (S)-1-Pyrroline-5-carboxylate cpd:C03912; Oxalacetic acid cpd:C00036; L-Asparagine cpd:C00152; Fuma…
Glycerophospholipid metabolism	25	1	0.65376	0.42502	1	1	0.08147	O-Phosphoethanolamine cpd:C00346	Phosphatidylethanolamine cpd:C00350; LysoPC(18:1(9Z)) cpd:C04230; Phosphorylcholine cpd:C00588; O-Phosphoethanolamine cpd:C00346; Phosphatidylcholine cpd:C00157; Phosphatidylglycerol cpd:C00344; 1,2-Diacyl-sn-glycerol cpd:C00641; Glycerylphosphorylethanolamine cpd:C01233; Acyl-CoA cpd:C00040; 1-Acyl-sn-glycerol 3-phosphate cpd:C00681; CDP-diacylglycerol cpd:C00269; Glycerol 3-phosphate cpd:C00093…
Glutathione metabolism	26	1	0.66829	0.40304	1	1	0.08033	Cysteinylglycine cpd:C01419	R-S-Glutathione cpd:C02320; Glutathione cpd:C00051; NADP cpd:C00006; NADPH cpd:C00005; Oxidized glutathione cpd:C00127; Gamma-Glutamylcysteine cpd:C00669; Glycine cpd:C00037; Pyroglutamic acid cpd:C01879; L-Amino acid cpd:C00151; RX cpd:C01322; Putrescine cpd:C00134; Cadaverine cpd:C01672; Ascorbic acid cpd:C00072; Tryparedoxin cpd:C16663; Trypanothione cpd:C02090; Cysteinylglycine cpd:C01419; R-…
Tryptophan metabolism	27	1	0.68222	0.3824	1	1	0	Serotonin cpd:C00780	Indoleacrylic acid cpd:C00331; 5-Hydroxykynurenine cpd:C05651; 5-Hydroxy-L-tryptophan cpd:C00643; Acetoacetyl-CoA cpd:C00332; Crotonoyl-CoA cpd:C00877; Oxoadipic acid cpd:C00322; L-Tryptophan cpd:C00078; 3-Hydroxyanthranilic acid cpd:C00632; Indoleacetaldehyde cpd:C00637; 5-Hydroxyindoleacetaldehyde cpd:C05634; 3-Indoleacetonitrile cpd:C02938; Glucobrassicin cpd:C05837; Tryptamine cpd:C00398; Ind…
Glycine, serine and threonine metabolism	30	1	0.72066	0.32759	1	1	0	Betaine cpd:C00719	L-Serine cpd:C00065; Choline cpd:C00114; Betaine aldehyde cpd:C00576; 3-Phospho-D-glycerate cpd:C00197; Glycine cpd:C00037; L-Aspartic acid cpd:C00049; Phosphoserine cpd:C01005; 5,10-Methylene-THF cpd:C00143; L-Threonine cpd:C00188; O-Phosphohomoserine cpd:C01102; L-Aspartyl-4-phosphate cpd:C03082; L-Homoserine cpd:C00263; Lipoylprotein cpd:C02051; Aminoacetone cpd:C01888; Tetrahydrofolic acid cp…
Purine metabolism	61	2	0.72857	0.31667	1	1	0.05435	Guanosine monophosphate cpd:C00144; dIMP cpd:C06196	Guanosine diphosphate cpd:C00035; Xanthine cpd:C00385; D-Ribulose 5-phosphate cpd:C00117; Phosphoribosyl pyrophosphate cpd:C00119; L-Glutamine cpd:C00064; 5-Phosphoribosylamine cpd:C03090; Glycineamideribotide cpd:C03838; AICAR cpd:C04677; SAICAR cpd:C04823; 5-amino-1-(5-phospho-D-ribosyl)imidazole-4-carboxylate cpd:C04751; RNA cpd:C00046; Adenosine triphosphate cpd:C00002; dATP cpd:C00131; ADP c…
Cysteine and methionine metabolism	34	1	0.76489	0.26802	1	1	0.21154	S-Adenosylmethionine cpd:C00019	1-Aminocyclopropane-1-carboxylate cpd:C01234; S-Adenosylmethionine cpd:C00019; 2-Oxo-4-methylthiobutanoic acid cpd:C01180; 1,2-Dihydroxy-3-keto-5-methylthiopentene cpd:C15606; 5'-Methylthioadenosine cpd:C00170; S-Adenosylmethioninamine cpd:C01137; L-Cystathionine cpd:C02291; L-Homocysteine cpd:C00155; L-Methionine cpd:C00073; S-Adenosylhomocysteine cpd:C00021; O-Succinyl-L-homoserine cpd:C01118; …
Pyrimidine metabolism	38	1	0.80223	0.22036	1	1	0.056	Orotic acid cpd:C00295	Thioredoxin cpd:C00342; Uridine 5'-diphosphate cpd:C00015; Uridine 5'-monophosphate cpd:C00105; L-Glutamine cpd:C00064; Carbamoylphosphate cpd:C00169; 4,5-Dihydroorotic acid cpd:C00337; Orotidylic acid cpd:C01103; RNA cpd:C00046; Uridine triphosphate cpd:C00075; Dihydrouracil cpd:C00429; Ureidopropionic acid cpd:C02642; Cytidine triphosphate cpd:C00063; CDP cpd:C00112; Cytidine monophosphate cpd:…
Phenylpropanoid biosynthesis	45	1	0.85408	0.15774	1	1	0	Coniferin cpd:C00761	4-Hydroxycinnamyl aldehyde cpd:C05608; p-Coumaroyl-CoA cpd:C00223; 4-Hydroxycinnamic acid cpd:C00811; Sinapoyl aldehyde cpd:C05610; Coniferyl aldehyde cpd:C02666; Coniferyl alcohol cpd:C00590; Ferulate cpd:C01494; p-Coumaroyl quinic acid cpd:C12208; 4-Coumaroylshikimate cpd:C02947; cis-beta-D-Glucosyl-2-hydroxycinnamate cpd:C05839; L-Phenylalanine cpd:C00079; 5-Hydroxyferuloyl-CoA cpd:C12203; Sin…
Aminoacyl-tRNA biosynthesis	67	1	0.94452	0.057081	1	1	0	L-Asparagine cpd:C00152	L-Asparagine cpd:C00152; tRNA(Asn) cpd:C01637; L-Histidine cpd:C00135; tRNA(His) cpd:C01643; L-Phenylalanine cpd:C00079; tRNA(Phe) cpd:C01648; L-Arginine cpd:C00062; tRNA(Arg) cpd:C01636; L-Glutamine cpd:C00064; tRNA(Gln) cpd:C01640; L-Cysteine cpd:C00097; tRNA(Cys) cpd:C01639; Glycine cpd:C00037; tRNA(Gly) cpd:C01642; tRNA(Asp) cpd:C01638; L-Aspartic acid cpd:C00049; L-Serine cpd:C00065; tRNA(Se…

## Sheet: 20_P11 vs 20_P31
Pathway	Total	Hits	Raw p	-ln(p)	Holm adjust	FDR	Impact	Hits Cpd	Total Cpd
Phenylalanine metabolism	8	1	0.078155	2.5491	1	1	0.16667	Phenylethylamine cpd:C05332	L-Phenylalanine cpd:C00079; Phenylethylamine cpd:C05332; Phenylpyruvic acid cpd:C00166; trans-Cinnamic acid cpd:C00423; Phenylacetaldehyde cpd:C00601; Ortho-Hydroxyphenylacetic acid cpd:C05852; 2-Phenylacetamide cpd:C02505; 4-Hydroxycinnamic acid cpd:C00811
Nicotinate and nicotinamide metabolism	12	1	0.11508	2.1621	1	1	0	Nicotinate D-ribonucleoside cpd:C05841	L-Aspartic acid cpd:C00049; Iminoaspartic acid cpd:C05840; Dihydroxyacetone phosphate cpd:C00111; Quinolinic acid cpd:C03722; Nicotinic acid mononucleotide cpd:C01185; Nicotinic acid adenine dinucleotide cpd:C00857; Nicotinamide ribotide cpd:C00455; NAD cpd:C00003; Nicotinate D-ribonucleoside cpd:C05841; Nicotinic acid cpd:C00253; Nicotinamide riboside cpd:C03150; NADP cpd:C00006
Sphingolipid metabolism	13	1	0.1241	2.0867	1	1	0.33333	O-Phosphoethanolamine cpd:C00346	Sphinganine cpd:C00836; Dihydroceramide cpd:C12126; Palmityl-CoA cpd:C00154; L-Serine cpd:C00065; Galabiosylceramide cpd:C06126; Lactosylceramide cpd:C01290; Sphingosine 1-phosphate cpd:C06124; Sphinganine 1-phosphate cpd:C01120; Ceramide cpd:C00195; 3-Dehydrosphinganine cpd:C02934; Galactosylceramide cpd:C02686; Glucosylceramide cpd:C01190; O-Phosphoethanolamine cpd:C00346
Phenylalanine, tyrosine and tryptophan biosynthesis	21	1	0.19323	1.6439	1	1	0.09982	Shikimic acid cpd:C00493	5-O-(1-Carboxyvinyl)-3-phosphoshikimate cpd:C01269; Indoleglycerol phosphate cpd:C03506; Indole cpd:C00463; 1-(2-Carboxyphenylamino)-1-deoxy-D-ribulose 5-phosphate cpd:C01302; N-(5-Phospho-D-ribosyl)anthranilate cpd:C04302; Chorismate cpd:C00251; Phenylpyruvic acid cpd:C00166; L-Tyrosine cpd:C00082; Shikimate 3-phosphate cpd:C03175; Shikimic acid cpd:C00493; 3-Dehydroquinate cpd:C00944; 2-Dehydro…
Glycerophospholipid metabolism	25	1	0.22587	1.4878	1	1	0.08147	O-Phosphoethanolamine cpd:C00346	Phosphatidylethanolamine cpd:C00350; LysoPC(18:1(9Z)) cpd:C04230; Phosphorylcholine cpd:C00588; O-Phosphoethanolamine cpd:C00346; Phosphatidylcholine cpd:C00157; Phosphatidylglycerol cpd:C00344; 1,2-Diacyl-sn-glycerol cpd:C00641; Glycerylphosphorylethanolamine cpd:C01233; Acyl-CoA cpd:C00040; 1-Acyl-sn-glycerol 3-phosphate cpd:C00681; CDP-diacylglycerol cpd:C00269; Glycerol 3-phosphate cpd:C00093…
Biosynthesis of unsaturated fatty acids	42	1	0.35146	1.0457	1	1	0	Arachidonic acid cpd:C00219	(13Z,16Z)-Docosadi-13,16-enoyl-CoA cpd:C16645; Tetracosenoyl-CoA cpd:C16532; Docosenoyl-CoA cpd:C16531; Icosenoyl-CoA cpd:C16530; Tetracosanoyl-CoA cpd:C16529; Docosanoyl-CoA cpd:C16528; (7Z,10Z,13Z,16Z)-Docosatetraenoyl-CoA cpd:C16170; (11Z,14Z)-Icosadienoyl-CoA cpd:C16180; (7Z,10Z,13Z,16Z,19Z)-Docosapentaenoyl-CoA cpd:C16166; (11Z,14Z,17Z)-Icosatrienoyl-CoA cpd:C16179; Palmityl-CoA cpd:C00154; …
Flavonoid biosynthesis	43	1	0.35823	1.0266	1	1	0.02882	Pinocembrin cpd:C09827	Pinobanksin cpd:C09826; p-Coumaroyl quinic acid cpd:C12208; 4-Coumaroylshikimate cpd:C02947; Kaempferol cpd:C05903; Delphinidin cpd:C05908; Cyanidin cpd:C05905; Pelargonidin cpd:C05904; Leucodelphinidin cpd:C05909; Leucocyanidin cpd:C05906; cis-3,4-Leucopelargonidin cpd:C03648; Garbanzol cpd:C09751; Dihydrokaempferol cpd:C00974; Naringenin cpd:C00509; Liquiritigenin cpd:C09762; Pentahydroxyflavan…
